# Supplementary material for: Evolution and Diversity of Clonal Bacteria: The Paradigm of Mycobacterium tuberculosis
Source: PLoS One. 2008 Feb 6;3(2):e1538. doi: 10.1371/journal.pone.0001538 (PMC2211405; doi:10.1371/journal.pone.0001538)
Supplement: Table S1 — Full results from this study. The First line, in red, represents the strains to which the results refer. A denomination starting with (B) means that the strains belong to the Bangui CAR group, conversingly an (M) and a (C) indicates that the strains belong to the Madagascar or Global groups, respectively. The first column indicates the gene where the mutation is present. The second column indicates the genomic position where the polymorphism was found. Polymorphism are marked in red. Non-synonymous polymorphism are indicated by a red genomic position. (0.48 MB XLS) [file pone.0001538.s002.xls]

## Sheet: Feuil1
Table S1 - Full results from this study. The First line, in red, represents the strains to which the results refer. A denomination starting with (B) means that the strains belong to the Bangui CAR group, conversingly an (M) and a (C) indicates that the strains belong to the Madagascar or Global groups, respectively. The first column indicates the gene where the mutation is present. The second col…
			B1	B2	B3	B4	B5	B6	B7	B8	B9	B10	B11	B13	B14	B15	B16	B17	B18	B19	B20	B21	B22
dnaN	2347	1	A	A	A	A	A	A	A	A	G	A	A	A	A	A	A	A	A	A	A	A	A
dnaN	2380	2	C	C	C	C	C	C	C	C	C	C	C	C	C	C	C	C	C	C	C	C	C
dnaN	2532	3	T	T	T	T	T	T	T	T	C	T	T	T	T	T	T	T	T	T	T	T	T
dnaN	2607	4	C	C	C	C	C	C	C	C	C	C	C	C	C	C	C	C	C	C	C	C	C
recF	3446	5	C	C	C	C	C	C	C	C	C	C	C	C	C	C	C	C	C	C	C	C	C
recF	3452	6	T	T	T	T	T	T	T	T	T	T	T	T	T	T	T	T	T	T	T	T	T
recF	3751	7	T	T	T	T	T	T	T	T	G	T	T	T	T	T	T	T	T	T	T	T	T
recF	4013	8	C	C	C	C	C	C	C	C	C	C	C	C	C	C	C	C	C	C	C	C	C
recF	4080	9	G	G	G	G	G	G	G	G	G	G	G	G	G	G	G	G	G	G	G	G	G
mutT3	500326	10	C	C	C	C	C	C	C	C	C	C	C	C	C	C	C	C	C	C	C	C	C
mutT3	500339	11	G	G	G	G	G	G	G	G	G	G	G	G	G	G	G	G	G	G	G	G	G
recD	720127	12	A	A	A	A	A	A	A	A	G	A	A	A	A	A	A	A	A	A	A	A	A
recD	720282	13	C	C	C	C	C	C	C	C	C	C	C	C	C	C	C	C	C	C	C	C	C
recD	720382	14	A	A	A	A	A	A	A	A	A	A	A	A	A	A	A	A	A	A	A	A	A
recD	720738	15	A	A	A	A	A	A	A	A	A	A	A	A	A	A	A	A	A	A	A	A	A
recD	720778	16	G	G	G	G	G	G	G	G	G	G	G	G	G	G	G	G	G	G	G	G	G
recD	720863	17	C	C	C	C	C	C	C	C	C	C	C	C	C	C	C	C	C	C	C	C	C
recD	721108	18	A	A	A	A	A	A	A	A	A	A	A	A	A	A	A	A	A	A	A	A	A
recD	721208	19	G	G	G	G	G	G	G	G	A	G	G	G	G	G	G	G	G	G	G	G	G
recD	721373	20	A	A	A	A	A	A	A	A	A	A	A	A	A	A	A	A	A	A	A	A	A
recD	721498	21	C	C	C	C	C	C	C	C	C	T	C	C	T	C	T	C	T	T	T	C	T
recD	721613	22	C	C	C	C	C	C	C	C	C	C	C	C	C	C	C	C	C	C	C	C	C
recB	722583	23	G	G	G	G	G	G	G	G	T	G	G	G	G	G	G	G	G	G	G	G	G
recB	722604	24	G	G	G	G	G	G	G	G	G	G	G	G	G	G	G	G	G	G	G	G	G
recB	722852	25	C	C	C	C	C	C	C	C	C	C	C	C	C	C	C	C	C	C	C	C	C
recB	723473	26	G	G	G	G	G	G	G	G	G	G	G	G	G	G	G	G	G	G	G	G	G
recB	723778	27	G	G	G	G	G	G	G	G	G	G	G	G	G	G	G	G	G	G	G	G	G
recB	724794	28	G	G	G	G	G	G	G	G	T	G	G	G	G	G	G	G	G	G	G	G	G
recC	725074	29	G	G	G	G	G	G	G	G	G	G	G	G	G	G	G	G	G	G	G	G	G
recC	725190	30	C	C	C	C	C	C	C	C	C	C	C	C	C	C	C	C	C	C	C	C	C
recC	725611	31	G	G	G	G	G	G	G	G	G	G	G	G	G	G	G	G	G	G	G	G	G
recC	726198	32	C	C	C	C	C	C	C	C	C	C	C	C	C	C	C	C	C	C	C	C	C
recC	726498	33	G	G	G	G	G	G	G	G	G	G	G	G	G	G	G	G	G	G	G	G	G
recC	726703	34	G	G	G	G	G	G	G	G	G	G	G	T	G	G	G	T	G	G	G	T	G
recC	726737	35	G	G	G	G	G	G	G	G	G	G	G	G	G	G	G	G	G	G	G	G	G
recC	726816	36	C	C	C	C	C	C	C	C	C	C	C	C	C	C	C	C	C	C	C	C	C
recC	727020	37	C	C	C	C	C	C	C	C	C	C	C	C	C	C	C	C	C	C	C	C	C
recC	727321	38	G	G	G	G	G	G	G	G	A	G	G	G	G	G	G	G	G	G	G	G	G
recC	727417	39	G	G	G	G	G	G	G	G	G	G	G	G	G	G	G	G	G	G	G	G	G
recC	727440	40	G	G	G	G	G	G	G	G	G	G	G	G	G	G	G	G	G	G	G	G	G
end	770290	41	G	G	G	G	G	G	G	G	G	G	G	G	G	G	G	G	G	G	G	G	G
end	770291	42	T	T	T	T	T	T	T	T	T	T	T	T	T	T	T	T	T	T	T	T	T
end	770299	43	G	G	G	G	G	G	G	G	G	G	G	G	G	G	G	G	G	G	G	G	G
end	770388	44	G	G	G	G	G	G	G	G	A	G	G	G	G	G	G	G	G	G	G	G	G
end	770472	45	C	C	C	C	C	C	C	C	C	C	C	C	C	C	C	C	C	C	C	C	C
end	770488	46	G	G	G	G	G	G	G	G	G	G	G	G	G	G	G	G	G	G	G	G	G
ligD	1046360	47	T	T	T	T	T	T	T	T	T	T	T	T	T	T	T	T	T	T	T	T	T
			B1	B2	B3	B4	B5	B6	B7	B8	B9	B10	B11	B13	B14	B15	B16	B17	B18	B19	B20	B21	B22
ligD	1046991	48	C	C	C	C	C	C	C	C	C	C	C	C	C	C	C	C	C	C	C	C	C
ligD	1047068	49	G	G	G	G	G	G	G	G	G	G	G	G	G	G	G	G	G	G	G	G	G
ligD	1047165	50	G	G	G	G	G	G	G	G	G	G	G	G	G	G	G	G	G	G	G	G	G
ligD	1047683	51	C	C	C	C	C	C	C	C	C	C	C	C	C	C	C	C	C	C	C	C	C
ligD	1048058	52	G	G	G	G	G	G	G	G	G	G	G	G	G	G	G	G	G	G	G	G	G
ligD	1048102	53	C	C	C	C	C	C	C	C	C	C	C	C	C	C	C	C	C	C	C	C	C
ligD	1048225	54	G	G	G	G	G	G	G	G	G	G	G	G	G	G	G	G	G	G	G	G	G
rv0944	1053769	55	C	C	C	C	C	C	C	C	C	C	C	C	C	C	C	C	C	C	C	C	C
rv0944	1053782	56	G	G	G	G	G	G	G	G	G	G	G	G	G	G	G	G	G	G	G	G	G
rv0944	1054136	57	C	C	C	C	C	C	C	C	T	C	C	C	C	C	C	C	C	C	C	C	C
rv0944	1054164	58	T	T	T	T	T	T	T	T	T	T	T	T	T	T	T	T	T	T	T	T	T
uvrD1	1059643	59	G	G	G	G	G	G	G	G	G	G	G	G	G	G	G	G	G	G	G	G	G
uvrD1	1060339	60	C	C	C	C	C	C	C	C	C	C	C	C	C	C	C	C	C	C	C	C	C
uvrD1	1060401	61	C	C	C	C	C	C	C	C	C	C	C	C	C	C	C	C	C	C	C	C	C
mfd	1139089	62	G	G	G	G	G	G	G	G	G	G	G	G	G	G	G	G	G	G	G	G	G
mfd	1139102	63	G	G	G	G	G	G	G	G	G	G	G	G	G	G	G	G	G	G	G	G	G
mfd	1139222	64	G	G	G	G	G	G	G	G	G	G	G	G	G	G	G	G	G	G	G	G	G
mfd	1139796	65	T	T	T	T	T	T	T	T	T	T	T	T	T	T	T	T	T	T	T	T	T
mfd	1139944	66	C	C	C	C	C	C	C	C	C	C	C	C	C	C	C	C	C	C	C	C	C
mfd	1140049	67	T	T	T	T	T	T	T	T	T	T	T	T	T	T	T	T	T	T	T	T	T
mfd	1141064	68	G	G	G	G	G	G	A	G	G	G	G	G	G	A	G	G	G	G	G	G	G
mfd	1141775	69	G	G	G	G	G	G	G	G	G	G	G	G	G	G	G	G	G	G	G	G	G
mfd	1142266	70	A	A	A	A	A	A	A	A	A	A	A	C	A	A	A	C	A	A	A	C	A
mutT2	1286714	71	C	C	C	C	C	C	C	C	C	C	C	C	C	C	C	C	C	C	C	C	C
mutT2	1286766	72	G	G	G	G	G	G	G	G	G	G	G	G	G	G	G	G	G	G	G	G	G
tagA	1353593	73	C	C	C	C	C	C	C	C	C	C	C	C	C	C	C	C	C	C	C	C	C
tagA	1353906	74	G	G	G	G	G	G	G	G	G	G	G	G	G	G	G	G	G	G	G	G	G
tagA	1354030	75	A	A	A	A	A	A	A	A	A	A	A	A	A	A	A	A	A	A	A	A	A
ogt	1477588	76	C	C	C	C	C	C	C	C	C	C	C	C	C	C	C	C	C	C	C	C	C
ogt	1477596	77	G	G	G	G	G	G	G	G	G	G	G	G	G	G	G	G	G	G	G	G	G
alkA	1477746	78	G	G	G	G	G	G	G	G	G	G	G	G	G	G	G	G	G	G	G	G	G
alkA	1477878	79	C	C	C	C	C	C	C	C	C	C	C	C	C	C	C	C	C	C	C	C	C
alkA	1477978	80	C	C	C	C	C	C	C	C	C	C	C	C	C	C	C	C	C	C	C	C	C
alkA	1478109	81	A	C	A	C	A	A	A	C	C	C	A	C	C	A	C	C	C	C	C	C	C
alkA	1478172	82	A	A	A	A	A	A	A	A	A	A	A	A	A	A	A	A	A	A	A	A	A
alkA	1478182	83	C	C	C	C	C	C	C	C	C	C	C	C	C	C	C	C	C	C	C	C	C
alkA	1478222	84	G	G	G	G	G	G	G	G	G	G	G	G	G	G	G	G	G	G	G	G	G
alkA	1478227	85	G	G	G	G	G	G	G	G	G	G	G	G	G	G	G	G	G	G	G	G	G
alkA	1478303	86	C	C	C	C	C	C	C	C	C	C	C	C	C	C	C	C	C	C	C	C	C
alkA	1478312	87	G	G	G	G	G	G	G	G	A	G	G	G	G	G	G	G	G	G	G	G	G
alkA	1478357	88	C	C	C	C	C	C	C	C	C	C	C	C	C	C	C	C	C	C	C	C	C
alkA	1478883	89	A	G	A	G	A	A	G	G	G	G	A	G	G	G	G	G	G	G	G	G	G
alkA	1479085	90	A	A	A	A	A	A	A	A	G	A	A	A	A	A	A	A	A	A	A	A	A
uvrC	1594513	91	G	G	G	G	G	G	G	G	G	G	G	G	G	G	G	G	G	G	G	G	G
uvrC	1594594	92	G	G	G	G	G	G	G	G	G	G	G	G	G	G	G	G	G	G	G	G	G
uvrC	1594895	93	G	G	G	G	G	G	G	G	G	G	G	G	G	G	G	G	G	G	G	G	G
uvrC	1594906	94	G	G	G	G	G	G	G	G	G	G	G	G	G	G	G	G	G	G	G	G	G
uvrC	1595085	95	A	G	A	G	A	A	G	G	G	G	A	G	G	G	G	G	G	G	G	G	G
uvrC	1595286	96	C	C	C	C	C	C	C	C	C	C	C	C	C	C	C	C	C	C	C	C	C
uvrC	1595342	97	T	T	T	T	T	T	T	T	T	T	T	T	T	T	T	T	T	T	T	T	T
dinX	1740535	98	G	G	G	G	G	G	G	G	G	G	G	G	G	G	G	G	G	G	G	G	G
dinX	1740771	99	A	A	A	A	A	A	A	A	A	A	A	C	A	A	A	C	A	A	A	C	A
			B1	B2	B3	B4	B5	B6	B7	B8	B9	B10	B11	B13	B14	B15	B16	B17	B18	B19	B20	B21	B22
polA	1831220	100	A	A	A	A	A	A	A	A	A	A	A	A	A	A	A	A	A	A	A	A	A
polA	1831226	101	A	A	A	A	A	A	A	A	A	A	A	A	A	A	A	A	A	A	A	A	A
polA	1831288	102	C	C	C	C	C	C	C	C	C	C	C	C	C	C	C	C	C	C	C	C	C
polA	1831340	103	C	C	C	C	C	C	C	C	C	C	C	C	C	C	C	C	C	C	C	C	C
polA	1831531	104	G	G	G	G	G	G	G	G	G	G	G	G	G	G	G	G	G	G	G	G	G
polA	1831734	105	C	C	C	C	C	C	C	C	C	C	C	C	C	C	C	C	C	C	C	C	C
polA	1831827	106	C	C	C	C	C	C	C	C	C	C	C	C	C	C	C	C	C	C	C	C	C
polA	1832293	107	G	G	G	G	G	G	G	G	G	G	G	G	G	G	G	G	G	G	G	G	G
polA	1832350	108	G	G	G	G	G	G	G	G	G	A	G	G	A	G	A	G	A	A	A	G	A
polA	1832485	109	C	C	C	C	C	C	C	C	C	C	C	C	C	C	C	C	C	C	C	C	C
polA	1832509	110	C	C	C	C	C	C	C	C	C	C	C	C	C	C	C	C	C	C	C	C	C
polA	1832642	111	G	G	G	G	G	G	G	G	G	G	G	G	G	G	G	G	G	G	G	G	G
polA	1832643	112	G	G	G	G	G	G	G	G	G	G	G	G	G	G	G	G	G	G	G	G	G
polA	1832738	113	C	C	C	C	C	C	C	C	C	C	C	C	C	C	C	C	C	C	C	C	C
polA	1832806	114	C	C	C	C	C	C	C	C	C	C	C	C	C	C	C	C	C	C	C	C	C
polA	1833025	115	C	C	C	C	C	C	C	C	C	C	C	C	C	C	C	C	C	C	C	C	C
uvrB	1837168	116	G	G	G	G	G	G	G	G	G	G	G	G	G	G	G	G	G	G	G	G	G
uvrB	1837501	117	T	T	T	T	T	T	T	T	T	T	T	T	T	T	T	T	T	T	T	T	T
uvrB	1838097	118	A	A	A	A	A	A	A	A	A	A	A	A	A	A	A	A	A	A	A	A	A
uvrB	1838153	119	G	G	G	G	G	G	G	G	G	G	G	G	G	G	G	G	G	G	G	G	G
uvrB	1838287	120	A	A	A	A	A	A	A	A	A	A	A	A	A	A	A	A	A	A	A	A	A
uvrB	1838453	121	C	C	C	C	C	C	C	C	C	C	C	C	C	C	C	C	C	C	C	C	C
uvrB	1838493	122	G	G	G	G	G	G	G	G	G	G	G	G	G	G	G	G	G	G	G	G	G
uvrA	1845811	123	G	G	G	G	G	G	G	G	G	G	G	G	G	G	G	G	G	G	G	G	G
uvrA	1846020	124	C	C	C	C	C	C	C	C	C	C	C	C	C	C	C	C	C	C	C	C	C
uvrA	1846157	125	T	T	T	T	T	T	T	T	T	T	T	T	T	T	T	T	T	T	T	T	T
uvrA	1846552	126	G	G	G	G	G	G	G	G	G	G	G	G	G	G	G	G	G	G	G	G	G
recN	1919736	127	T	T	T	T	T	T	T	T	T	T	T	T	T	T	T	T	T	T	T	T	T
recN	1919945	128	C	C	C	C	C	C	C	C	C	C	C	C	C	C	C	C	C	C	C	C	C
recN	1920037	129	G	G	G	G	G	G	G	G	G	G	G	G	G	G	G	G	G	G	G	G	G
recN	1920120	130	G	G	G	G	G	G	G	G	T	G	G	G	G	G	G	G	G	G	G	G	G
recN	1920360	131	A	A	A	A	A	A	A	A	A	A	A	A	A	A	A	A	A	A	A	A	A
recN	1920713	132	C	C	C	C	C	C	C	C	C	C	C	C	C	C	C	C	C	C	C	C	C
recO	2643653	133	C	C	C	C	C	C	C	C	C	C	C	C	C	C	C	C	C	C	C	C	C
recO	2643658	134	G	G	G	G	G	G	G	G	G	G	G	G	G	G	G	G	G	G	G	G	G
recO	2644035	135	C	C	C	C	C	C	C	C	C	C	C	C	C	C	C	C	C	C	C	C	C
rv2464C	2767631	136	G	G	G	G	G	G	G	G	G	G	G	G	G	G	G	G	G	G	G	G	G
mrr	2852391	137	C	C	C	C	C	C	C	C	C	C	C	C	C	C	C	C	C	C	C	C	C
mrr	2852417	138	G	G	G	G	G	G	G	G	G	G	G	G	G	G	G	G	G	G	G	G	G
ruvB	2923264	139	C	C	C	C	C	C	C	C	C	C	C	C	C	C	C	C	C	C	C	C	C
ruvB	2923391	140	G	G	G	G	G	G	G	G	G	G	G	G	G	G	G	G	G	G	G	G	G
ruvB	2923480	141	C	C	C	C	C	C	C	C	C	C	C	C	C	C	C	C	C	C	C	C	C
ruvB	2924056	142	C	C	C	C	C	C	C	C	C	C	C	C	C	C	C	C	C	C	C	C	C
ruvA	2924494	143	G	G	G	G	G	G	G	G	G	G	G	G	G	G	G	G	G	G	G	G	G
ruvA	2924782	144	G	G	G	G	G	G	G	G	A	G	G	G	G	G	G	G	G	G	G	G	G
dut	3013784	145	G	G	G	G	G	G	G	G	G	G	G	G	G	G	G	G	G	G	G	G	G
dut	3014120	146	C	C	C	C	C	C	T	C	C	C	C	C	C	T	C	C	C	C	C	C	C
lexA	3031854	147	G	G	G	G	G	G	G	G	G	G	G	G	G	G	G	G	G	G	G	G	G
lexA	3032137	148	T	T	T	T	T	T	T	T	C	T	T	T	T	T	T	T	T	T	T	T	T
recX	3048568	149	C	C	C	C	C	C	C	C	C	C	C	C	C	C	C	C	C	C	C	C	C
recX	3048912	150	G	G	G	G	G	G	G	G	G	G	G	G	G	G	G	G	G	G	G	G	G
recA	3049806	151	G	G	G	G	G	G	G	G	G	G	G	G	G	G	G	G	G	G	G	G	G
			B1	B2	B3	B4	B5	B6	B7	B8	B9	B10	B11	B13	B14	B15	B16	B17	B18	B19	B20	B21	B22
recA	3050284	152	G	G	G	G	G	G	G	G	G	G	G	G	G	G	G	G	G	G	G	G	G
recA	3051068	153	G	G	G	G	G	G	G	G	G	G	G	G	G	G	G	G	G	G	G	G	G
dinF	3142417	154	G	G	G	G	G	G	G	G	G	G	G	G	G	G	G	G	G	G	G	G	G
dinF	3142580	155	C	C	C	C	C	C	C	C	T	C	C	C	C	C	C	C	C	C	C	C	C
dinF	3142657	156	G	G	G	G	G	G	G	G	G	G	G	G	G	G	G	G	G	G	G	G	G
dinF	3142752	157	G	G	G	G	G	G	G	G	G	G	G	G	G	G	G	G	G	G	G	G	G
dinF	3143100	158	T	T	T	T	T	T	T	T	T	C	T	T	C	T	C	T	C	C	C	T	C
dinF	3143158	159	G	G	G	G	G	G	G	G	G	G	G	G	G	G	G	G	G	G	G	G	G
mutM	3239164	160	A	A	A	A	A	A	A	A	A	A	A	A	A	A	A	A	A	A	A	A	A
mutM	3239269	161	A	A	A	A	A	A	A	A	A	A	A	A	A	A	A	A	A	A	A	A	A
recG	3327780	162	G	G	G	G	G	G	G	G	G	G	G	G	G	G	G	G	G	G	G	G	G
recG	3328495	163	C	C	C	C	C	C	C	C	C	C	C	C	C	C	C	C	C	C	C	C	C
recG	3328610	164	C	C	C	C	C	C	C	C	C	C	C	C	C	C	C	C	C	C	C	C	C
recG	3329094	165	C	C	C	C	C	C	C	C	C	C	C	C	C	C	C	C	C	C	C	C	C
recG	3329792	166	C	C	C	C	C	C	C	C	C	C	C	C	C	C	C	C	C	C	C	C	C
recG	3329930	167	A	A	A	A	A	A	A	A	A	A	A	A	A	A	A	A	A	A	A	A	A
ung	3332216	168	C	C	C	C	C	C	C	C	C	T	C	C	T	C	T	C	T	T	T	C	T
ung	3332254	169	G	G	G	G	G	G	G	G	G	G	G	G	G	G	G	G	G	G	G	G	G
ung	3332289	170	C	C	C	C	C	C	C	C	C	C	C	C	C	C	C	C	C	C	C	C	C
ung	3332626	171	G	G	G	G	G	G	G	G	G	A	G	G	G	G	G	G	A	G	A	G	G
rv2979C	3335297	172	A	A	A	A	A	A	A	A	G	A	A	A	A	A	A	A	A	A	A	A	A
rv2979C	3335514	173	A	A	A	A	A	A	A	A	G	A	A	A	A	A	A	A	A	A	A	A	A
rv2979C	3335708	174	C	C	C	C	C	C	C	C	G	C	C	C	C	C	C	C	C	C	C	C	C
mutT1	3342207	175	C	C	C	C	C	C	C	C	C	C	C	C	C	C	C	C	C	C	C	C	C
mutT1	3342586	176	A	A	A	A	A	A	A	A	A	A	A	A	A	A	A	A	A	A	A	A	A
mutT1	3342887	177	A	A	A	A	A	A	A	A	A	A	A	A	A	A	A	A	A	A	A	A	A
mutT1	3342959	178	C	C	C	C	C	C	C	C	C	A	C	C	A	C	A	C	A	A	A	C	A
mutT1	3343007	179	C	C	C	C	C	C	C	C	C	C	C	C	C	C	C	C	C	C	C	C	C
ligA	3372691	180	G	G	G	G	G	G	G	G	G	G	G	G	G	G	G	G	G	G	G	G	G
ligA	3374021	181	C	C	C	C	C	C	C	C	C	C	C	C	C	C	C	C	C	C	C	C	C
ligA	3374141	182	C	C	C	C	C	C	C	C	C	C	C	C	C	C	C	C	C	C	C	C	C
ligA	3374277	183	C	C	C	C	C	C	C	C	C	C	C	C	C	C	C	C	C	C	C	C	C
dinP	3416734	184	G	G	G	G	G	G	G	G	G	G	G	G	G	G	G	G	G	G	G	G	G
dinP	3417043	185	T	T	T	T	T	T	T	T	T	T	T	T	T	T	T	T	T	T	T	T	T
dinP	3417198	186	C	C	C	C	C	C	C	C	C	C	C	C	C	C	C	C	C	C	C	C	C
dinP	3417404	187	G	G	G	G	G	G	G	G	G	G	G	G	G	G	G	G	G	G	G	G	G
dinP	3417550	188	G	G	G	G	G	G	G	G	G	G	G	G	G	G	G	G	G	G	G	G	G
ligB	3425854	189	T	T	T	T	T	T	T	T	T	T	T	T	T	T	T	T	T	T	T	T	T
ligB	3425952	190	C	C	C	C	C	C	C	C	C	C	C	C	C	C	C	C	C	C	C	C	C
ligB	3425980	191	G	G	G	G	G	G	G	G	G	G	G	G	G	G	G	T	G	G	G	G	G
ligB	3426021	192	G	G	G	G	G	G	G	G	G	G	G	G	G	G	G	G	G	G	G	G	G
ligB	3426157	193	G	G	G	G	G	G	G	G	G	G	G	G	G	G	G	G	G	G	G	G	G
ligB	3426253	194	G	G	G	G	G	G	G	G	G	G	G	G	G	G	G	G	G	G	G	G	G
ligB	3426613	195	C	C	C	C	C	C	C	C	C	C	C	C	C	C	C	C	C	C	C	C	C
ligB	3426795	196	C	C	C	C	C	C	C	C	C	C	C	G	C	C	C	G	C	C	C	G	C
uvrD2	3569631	197	G	G	G	G	G	G	G	G	G	G	G	G	G	G	G	G	G	G	G	G	G
uvrD2	3569866	198	G	G	G	G	G	G	G	G	G	G	G	G	G	G	G	G	G	G	G	G	G
uvrD2	3570229	199	G	G	G	G	G	G	G	G	G	G	G	G	G	G	G	G	G	G	G	G	G
uvrD2	3570843	200	C	C	C	C	C	C	C	C	C	C	C	C	C	C	C	C	C	C	C	C	C
uvrD2	3570910	201	C	C	C	C	C	C	C	C	C	C	C	C	C	C	C	C	C	C	C	C	C
nudC	3572741	202	G	G	G	G	G	G	G	G	G	G	G	G	G	G	G	G	G	G	G	G	G
nudC	3572828	203	C	C	C	C	C	C	C	C	C	C	C	C	C	C	C	C	C	C	C	C	C
			B1	B2	B3	B4	B5	B6	B7	B8	B9	B10	B11	B13	B14	B15	B16	B17	B18	B19	B20	B21	B22
nudC	3572834	204	A	A	A	A	A	A	A	A	C	A	A	A	A	A	A	A	A	A	A	A	A
nudC	3573270	205	C	C	C	C	C	C	C	C	C	C	C	C	C	C	C	C	C	C	C	C	C
nudC	3573374	206	A	A	A	A	A	A	A	A	A	A	A	A	A	A	A	A	A	A	A	A	A
nei	3681349	207	C	C	C	C	C	C	C	C	C	C	C	C	C	C	C	C	C	C	C	C	C
nei	3681548	208	A	A	A	A	A	A	A	A	C	A	A	A	A	A	A	A	A	A	A	A	A
nei	3681937	209	G	G	G	G	G	G	G	G	G	G	G	G	G	G	G	G	G	G	G	G	G
nei	3682023	210	C	C	C	C	C	C	C	C	C	C	C	C	C	C	C	C	C	C	C	C	C
deoA	3702543	211	C	C	C	C	C	C	C	C	T	C	C	C	C	C	C	C	C	C	C	C	C
deoA	3702882	212	G	G	G	G	G	G	G	G	T	G	G	G	G	G	G	G	G	G	G	G	G
deoA	3703210	213	G	G	G	G	G	G	G	G	G	G	G	G	G	G	G	G	G	G	G	G	G
deoA	3703264	214	G	G	G	G	G	G	G	G	G	G	G	G	G	G	G	G	G	G	G	G	G
deoA	3703353	215	G	G	G	G	G	G	G	G	G	G	G	G	G	G	G	G	G	G	G	G	G
radA	4026593	216	G	G	G	G	G	G	G	G	G	G	G	G	G	G	G	G	G	G	G	G	G
radA	4026800	217	G	G	G	G	G	G	G	G	G	G	G	G	G	G	G	G	G	G	G	G	G
radA	4026899	218	A	A	A	A	A	A	A	A	A	A	A	A	A	A	A	A	A	A	A	A	A
radA	4027374	219	C	C	C	C	C	C	C	C	C	C	C	C	C	C	C	C	C	C	C	C	C
mutY	4030543	220	A	A	A	A	A	A	A	A	A	A	A	C	A	A	A	C	A	A	A	C	A
mutY	4031199	221	A	A	A	A	A	A	A	A	A	A	A	A	A	A	A	A	A	A	A	A	A
mutY	4031202	222	C	C	C	C	C	C	C	C	C	C	C	C	C	C	C	C	C	C	C	C	C
rv3644C	4081554	223	G	G	G	G	G	G	G	G	G	G	G	G	G	G	G	G	G	G	G	G	G
rv3644C	4081987	224	C	C	C	C	C	C	C	C	C	C	C	C	C	C	C	C	C	C	C	C	C
rv3644C	4081996	225	C	C	C	C	C	C	C	C	C	C	C	C	C	C	C	C	C	C	C	C	C
rv3644C	4082100	226	G	G	G	G	G	G	G	G	G	G	G	G	G	G	G	G	G	G	G	G	G
rv3644C	4082427	227	C	C	C	C	C	C	C	C	C	C	C	C	C	C	C	C	C	C	C	C	C
nth	4115890	228	C	C	C	C	C	C	C	C	C	C	C	C	C	C	C	C	C	C	C	C	C
dnaQ	4155903	229	C	C	C	C	C	C	C	C	C	C	C	C	C	C	C	C	C	C	C	C	C
dnaQ	4156076	230	C	C	C	C	C	C	C	C	C	C	C	C	C	C	C	C	C	C	C	C	C
dnaQ	4156099	231	T	T	T	T	T	T	T	T	T	T	T	T	T	T	T	T	T	T	T	T	T
dnaQ	4156239	232	T	T	T	T	T	T	T	T	C	T	T	T	T	T	T	T	T	T	T	T	T
dnaQ	4156421	233	C	T	C	T	C	C	C	T	C	C	C	C	C	C	C	C	C	C	C	C	C
dnaQ	4156467	234	T	T	T	T	T	T	T	T	T	T	T	T	T	T	T	T	T	T	T	T	T
dnaQ	4156503	235	G	G	G	G	G	G	G	G	A	G	G	G	G	G	G	G	G	G	G	G	G
recR	4160593	236	C	T	C	T	C	C	C	T	T	C	C	T	C	C	C	T	C	C	C	T	C
recR	4160629	237	G	G	G	G	G	G	G	G	G	G	G	G	G	G	G	G	G	G	G	G	G
dnaZX	4165888	238	G	G	G	G	G	G	G	G	G	G	G	G	G	G	G	G	G	G	G	G	G
dnaZX	4165937	239	C	T	C	T	C	C	C	C	C	C	C	C	C	C	C	C	C	C	C	C	C
dnaZX	4166290	240	C	C	C	C	C	C	C	C	C	C	C	C	C	C	C	C	C	C	C	C	C
dnaZX	4166441	241	C	C	C	C	C	C	C	C	C	C	C	C	C	C	C	C	C	C	C	C	C
ligC	4181901	242	C	C	C	C	C	C	C	C	C	C	C	C	C	C	C	C	C	C	C	C	C
ligC	4182283	243	G	G	G	G	G	G	G	G	G	G	G	G	G	G	G	G	G	G	G	G	G
ligC	4182387	244	G	G	G	G	G	G	G	G	G	G	G	G	G	G	G	G	G	G	G	G	G
ligC	4182492	245	G	G	G	G	G	G	G	G	G	G	G	G	G	G	G	G	G	G	G	G	G
ligC	4182559	246	C	C	C	C	C	C	C	C	C	C	C	C	C	C	C	C	C	C	C	C	C
ligC	4182566	247	G	G	G	G	G	G	G	G	G	G	G	G	G	G	G	G	G	G	G	G	G
ligC	4182694	248	A	A	A	A	A	A	A	A	A	A	A	A	A	A	A	A	A	A	A	A	A
mutT4	4393590	249	C	C	C	C	C	C	C	C	C	C	C	C	C	C	C	C	C	C	C	C	C
mutT4	4393745	250	G	G	G	G	G	G	G	G	G	G	G	G	G	G	G	G	G	G	G	G	G
mutT4	4393838	251	C	C	C	C	C	C	C	C	T	C	C	C	C	C	C	C	C	C	C	C	C
mutT4	4394224	252	A	A	A	A	A	A	A	A	A	A	A	A	A	A	A	A	A	A	A	A	A
			B23	B24	M1	M2	M3	M4	M5	M6	M7	M8	M9	M10	M11	M12	M13	M14	M15	M16	M17	M18	M19
dnaN	2347	1	A	A	A	A	A	A	A	A	A	A	A	A	A	A	A	A	A	A	A	A	A
dnaN	2380	2	C	C	C	C	C	C	C	C	C	C	C	C	C	C	C	C	C	C	C	C	C
dnaN	2532	3	T	T	C	C	C	T	C	C	T	T	T	C	T	T	C	T	C	T	T	T	C
dnaN	2607	4	C	C	C	C	C	T	C	C	C	C	C	C	C	C	C	C	C	C	C	C	C
recF	3446	5	C	C	C	C	C	C	C	C	C	C	C	C	C	C	C	C	C	C	C	C	C
recF	3452	6	T	T	T	T	T	T	T	T	T	T	T	T	T	T	T	T	T	T	T	T	T
recF	3751	7	T	T	T	T	T	T	T	T	T	T	T	T	T	T	T	T	T	T	T	T	T
recF	4013	8	C	C	C	C	C	C	C	C	C	C	C	C	C	C	C	C	C	C	C	C	C
recF	4080	9	G	G	G	G	G	G	G	G	G	G	G	G	G	G	G	G	G	G	G	G	G
mutT3	500326	10	C	C	C	C	C	C	C	C	C	C	C	C	C	C	C	C	C	C	C	C	C
mutT3	500339	11	G	G	G	G	G	G	G	G	G	G	G	G	G	G	G	A	G	G	G	A	G
recD	720127	12	A	A	A	A	A	A	A	A	A	A	A	A	A	A	A	A	A	A	A	A	A
recD	720282	13	C	C	C	C	C	C	C	C	C	C	C	C	C	C	C	C	C	C	C	C	C
recD	720382	14	A	A	A	A	A	A	A	A	A	C	C	A	A	A	A	A	A	A	A	A	A
recD	720738	15	A	A	A	A	A	A	A	A	A	A	A	A	A	A	A	A	A	A	A	A	A
recD	720778	16	G	G	G	G	G	G	G	G	G	G	G	G	G	G	G	G	G	G	G	G	G
recD	720863	17	C	C	A	A	A	C	A	A	C	C	C	A	C	C	A	C	A	C	C	C	A
recD	721108	18	A	A	A	A	A	A	A	A	A	A	A	C	A	A	A	A	A	A	A	A	A
recD	721208	19	G	G	G	G	G	G	G	G	G	G	G	G	G	G	G	G	G	G	G	G	G
recD	721373	20	A	A	A	A	A	A	A	A	A	A	A	A	A	C	A	A	A	A	A	A	A
recD	721498	21	C	T	C	C	C	C	C	C	C	C	C	C	C	C	C	C	C	C	C	C	C
recD	721613	22	C	C	C	C	C	C	C	C	C	C	C	C	C	C	C	C	C	C	C	C	C
recB	722583	23	G	G	G	G	G	G	G	G	G	G	G	G	G	G	G	G	G	G	G	G	G
recB	722604	24	G	G	G	G	G	G	G	G	G	G	G	G	G	G	G	G	G	G	G	G	G
recB	722852	25	C	C	T	T	T	C	T	T	C	C	C	T	C	C	T	C	T	C	C	C	T
recB	723473	26	G	G	G	G	G	G	G	G	G	G	G	G	G	G	G	G	G	G	G	G	G
recB	723778	27	G	G	G	G	G	G	G	G	G	G	G	G	G	G	G	G	G	G	G	G	G
recB	724794	28	G	G	G	G	G	G	G	G	G	G	G	G	G	G	G	G	G	G	G	G	G
recC	725074	29	G	G	G	G	G	G	G	G	G	G	G	G	G	G	G	G	G	G	G	G	G
recC	725190	30	C	C	C	C	C	C	C	C	T	C	C	C	C	T	C	C	C	C	C	C	C
recC	725611	31	G	G	G	G	G	G	G	G	G	G	G	G	G	G	G	G	G	G	G	G	G
recC	726198	32	C	C	C	C	C	C	C	C	C	C	C	C	C	C	C	C	C	C	C	C	T
recC	726498	33	G	G	T	T	T	G	T	T	G	G	G	T	G	G	T	G	T	G	G	G	T
recC	726703	34	G	G	G	G	G	G	G	G	G	G	G	G	G	G	G	G	G	T	G	G	G
recC	726737	35	G	G	G	G	G	C	G	G	G	G	G	G	G	G	G	G	G	G	G	G	G
recC	726816	36	C	C	C	C	C	C	C	C	C	C	C	C	C	C	C	C	C	C	C	C	C
recC	727020	37	C	C	C	C	C	C	C	C	C	C	C	C	C	C	C	C	C	C	C	C	C
recC	727321	38	G	G	G	G	G	G	G	G	G	G	G	G	G	G	G	G	G	G	G	G	G
recC	727417	39	G	G	G	G	G	G	G	G	G	G	G	G	G	G	G	G	G	G	G	G	G
recC	727440	40	G	G	G	G	G	G	G	G	G	G	G	G	G	G	G	G	G	G	G	G	G
end	770290	41	G	G	G	G	G	G	G	G	G	T	T	G	G	G	G	G	G	G	G	G	G
end	770291	42	T	T	T	T	T	T	T	T	T	G	G	T	T	T	T	T	T	T	T	T	T
end	770299	43	G	G	G	G	G	G	G	G	G	A	A	G	G	G	G	G	G	G	G	G	G
end	770388	44	G	G	G	G	G	G	G	G	G	G	G	G	G	G	G	G	G	G	G	G	G
end	770472	45	C	C	C	C	C	C	C	C	C	C	C	C	C	C	C	C	C	C	C	C	C
end	770488	46	G	G	G	G	G	G	G	G	G	G	G	G	G	G	G	G	G	G	G	G	G
ligD	1046360	47	T	T	T	T	T	T	T	T	T	T	T	T	T	T	T	T	T	T	T	T	T
ligD	1046991	48	C	C	C	C	C	C	C	C	C	C	C	C	C	C	C	C	C	C	C	C	C
ligD	1047068	49	G	G	G	G	G	G	G	G	G	G	G	G	G	A	G	G	G	G	G	G	G
ligD	1047165	50	G	G	G	G	G	G	G	G	G	G	G	G	G	G	G	G	G	G	G	G	G
ligD	1047683	51	C	C	C	C	C	C	C	C	C	T	T	C	C	C	C	C	C	C	T	C	C
ligD	1048058	52	G	G	G	G	G	G	G	G	G	G	G	G	G	G	G	G	G	G	G	G	G
			B23	B24	M1	M2	M3	M4	M5	M6	M7	M8	M9	M10	M11	M12	M13	M14	M15	M16	M17	M18	M19
ligD	1048102	53	C	C	C	C	C	C	C	C	C	C	C	C	C	C	C	C	C	C	C	C	C
ligD	1048225	54	G	G	A	A	A	G	A	A	G	G	G	A	G	G	A	G	A	G	G	G	A
rv0944	1053769	55	C	C	C	C	C	C	C	C	C	C	C	C	C	C	C	C	C	C	C	C	C
rv0944	1053782	56	G	G	G	G	G	G	G	G	G	G	G	G	G	G	G	G	G	G	G	G	G
rv0944	1054136	57	C	C	C	C	C	C	C	C	C	C	C	C	C	C	C	C	C	C	C	C	C
rv0944	1054164	58	T	T	T	T	T	T	T	T	T	T	T	T	T	T	T	T	T	T	T	T	T
uvrD1	1059643	59	G	G	G	G	G	G	G	G	G	G	G	G	G	G	G	G	G	G	G	G	G
uvrD1	1060339	60	C	C	C	C	C	C	C	C	C	C	C	C	C	C	C	C	C	C	C	C	C
uvrD1	1060401	61	C	C	C	C	C	C	C	C	C	C	C	C	C	C	C	C	C	C	C	C	C
mfd	1139089	62	G	G	G	G	G	G	G	G	C	G	G	G	G	G	G	G	G	G	G	G	G
mfd	1139102	63	G	G	G	G	G	G	G	G	G	G	G	G	G	G	G	G	G	G	G	G	G
mfd	1139222	64	G	G	A	A	A	G	A	A	G	G	G	A	G	G	A	G	A	G	G	G	A
mfd	1139796	65	T	T	T	T	T	T	T	T	T	T	T	T	T	G	T	T	T	T	T	T	T
mfd	1139944	66	C	C	C	C	C	C	C	C	C	C	C	C	C	C	C	C	C	C	C	C	C
mfd	1140049	67	T	T	T	T	T	T	T	T	T	T	T	T	T	T	T	T	T	T	T	T	T
mfd	1141064	68	G	G	G	G	G	G	G	G	G	G	G	G	G	G	G	G	G	G	G	G	G
mfd	1141775	69	G	G	G	G	G	G	G	G	G	G	G	G	G	G	G	G	G	G	G	G	G
mfd	1142266	70	A	A	A	A	A	A	A	A	A	A	A	A	A	A	A	A	A	C	A	A	A
mutT2	1286714	71	C	C	C	C	C	C	C	C	C	C	C	C	C	C	C	C	C	C	C	C	C
mutT2	1286766	72	G	G	G	G	G	G	G	G	G	G	G	G	G	G	G	G	G	G	G	G	G
tagA	1353593	73	C	C	C	C	C	C	C	C	C	C	C	C	C	C	C	C	C	C	C	C	C
tagA	1353906	74	G	G	G	G	G	G	G	G	G	G	G	G	G	G	G	G	G	G	G	G	G
tagA	1354030	75	A	A	A	A	A	A	A	A	A	A	A	A	A	A	A	A	A	A	A	A	A
ogt	1477588	76	G	C	C	C	C	C	C	C	C	C	C	C	C	C	C	G	C	C	C	G	C
ogt	1477596	77	G	G	G	G	G	G	G	G	G	G	G	G	G	G	G	G	G	G	G	G	G
alkA	1477746	78	G	G	G	G	G	G	G	G	G	G	G	G	G	G	G	G	G	G	G	G	G
alkA	1477878	79	C	C	C	C	C	C	C	C	C	C	C	C	C	C	C	C	C	C	C	C	C
alkA	1477978	80	C	C	C	C	C	C	C	C	C	C	C	C	C	C	C	C	C	T	C	C	C
alkA	1478109	81	C	C	C	C	C	C	C	C	C	C	C	C	C	C	C	C	C	C	C	C	C
alkA	1478172	82	A	A	G	A	A	A	A	G	A	A	A	A	A	A	A	A	A	A	A	A	A
alkA	1478182	83	C	C	C	C	C	C	C	C	C	C	C	C	C	C	C	C	C	C	C	C	C
alkA	1478222	84	G	G	G	G	G	G	G	G	G	G	G	G	G	G	G	G	G	G	G	G	G
alkA	1478227	85	G	G	G	G	G	G	G	G	G	G	G	G	G	G	G	G	G	G	G	G	G
alkA	1478303	86	C	C	C	C	C	C	C	C	C	C	C	C	C	C	C	C	C	C	C	C	C
alkA	1478312	87	G	G	G	G	G	G	G	G	G	G	G	G	G	G	G	G	G	G	G	G	G
alkA	1478357	88	C	C	C	C	C	C	C	C	A	C	C	C	C	C	C	C	C	C	C	C	C
alkA	1478883	89	G	G	G	G	G	G	G	G	G	G	G	G	G	G	G	G	G	G	G	G	G
alkA	1479085	90	A	A	G	G	G	A	G	G	G	A	A	G	A	G	G	A	G	A	A	A	G
uvrC	1594513	91	G	G	G	G	G	G	G	G	G	G	G	G	G	G	G	G	G	G	G	G	G
uvrC	1594594	92	G	G	G	G	G	G	G	G	G	G	G	G	G	G	G	G	G	G	G	G	G
uvrC	1594895	93	G	G	G	G	G	G	G	G	G	G	G	G	G	G	G	G	G	G	G	G	G
uvrC	1594906	94	G	G	G	G	G	G	G	G	G	G	G	G	G	A	G	G	G	G	G	G	G
uvrC	1595085	95	G	G	G	G	G	G	G	G	G	G	G	G	G	G	G	G	G	G	G	G	G
uvrC	1595286	96	C	C	C	C	C	C	C	C	C	C	C	C	C	C	C	C	C	C	C	C	C
uvrC	1595342	97	T	T	T	T	T	T	T	T	C	T	T	T	T	C	T	T	T	T	T	T	T
dinX	1740535	98	G	G	G	G	G	G	G	G	G	G	G	G	G	G	G	G	G	G	G	G	G
dinX	1740771	99	A	A	A	A	A	A	A	A	A	A	A	A	A	A	A	A	A	C	A	A	A
polA	1831220	100	A	A	A	A	A	A	A	A	A	A	A	A	A	C	A	A	A	A	A	A	A
polA	1831226	101	A	A	A	A	A	A	A	A	A	A	A	A	A	G	A	A	A	A	A	A	A
polA	1831288	102	C	C	C	C	C	C	C	C	C	C	C	C	C	T	C	C	C	C	C	C	C
polA	1831340	103	C	C	C	C	C	C	C	C	C	C	C	C	C	C	C	C	C	C	C	C	C
polA	1831531	104	G	G	A	A	A	G	A	A	G	G	G	A	G	G	A	G	G	G	G	G	G
			B23	B24	M1	M2	M3	M4	M5	M6	M7	M8	M9	M10	M11	M12	M13	M14	M15	M16	M17	M18	M19
polA	1831734	105	C	C	C	C	C	C	C	C	C	C	C	C	C	C	C	C	C	C	C	C	C
polA	1831827	106	C	C	C	C	C	C	C	C	C	C	C	C	C	C	C	C	C	C	C	C	C
polA	1832293	107	G	G	G	G	G	G	G	G	G	G	G	G	G	G	G	G	G	G	G	G	G
polA	1832350	108	G	A	G	G	G	G	G	G	G	G	G	G	G	G	G	G	G	G	G	G	G
polA	1832485	109	C	C	C	C	T	C	C	C	C	C	C	C	C	C	C	C	C	C	C	C	C
polA	1832509	110	C	C	C	C	C	C	C	C	G	C	C	C	C	C	C	C	C	C	C	C	C
polA	1832642	111	G	G	T	T	T	G	T	T	G	G	G	T	G	G	T	G	T	G	G	G	T
polA	1832643	112	G	G	C	C	C	G	C	C	G	G	G	C	G	G	C	G	C	G	G	G	C
polA	1832738	113	C	C	C	C	C	C	C	C	C	C	C	C	C	C	C	C	C	C	C	C	C
polA	1832806	114	C	C	C	C	C	C	C	C	C	C	C	C	C	C	C	C	C	C	C	C	C
polA	1833025	115	C	C	C	C	C	C	C	C	T	C	C	C	C	C	C	C	C	C	C	C	C
uvrB	1837168	116	G	G	G	G	G	G	G	G	G	G	G	G	G	G	G	G	G	G	G	G	G
uvrB	1837501	117	T	T	T	T	T	T	T	T	T	T	T	T	T	T	T	T	G	T	T	T	G
uvrB	1838097	118	A	A	A	A	A	A	A	A	A	A	A	A	G	A	A	A	A	A	A	A	A
uvrB	1838153	119	G	G	G	G	G	G	G	G	G	G	G	G	G	G	G	G	G	G	G	G	G
uvrB	1838287	120	A	A	A	A	A	A	A	A	A	A	A	A	A	A	A	A	A	A	A	A	A
uvrB	1838453	121	C	C	C	C	C	C	C	C	C	C	C	C	C	C	C	C	C	C	C	C	C
uvrB	1838493	122	G	G	G	G	G	G	G	G	G	G	G	G	G	G	G	G	G	G	G	G	G
uvrA	1845811	123	G	G	G	G	G	G	G	G	G	G	G	G	G	G	G	G	G	G	G	G	G
uvrA	1846020	124	C	C	C	C	C	C	C	C	G	C	C	C	C	C	C	C	C	C	C	C	C
uvrA	1846157	125	T	T	T	T	T	T	T	T	T	T	T	T	T	T	T	T	T	T	T	T	T
uvrA	1846552	126	G	G	G	G	G	G	G	G	G	G	G	G	G	G	G	G	G	G	G	G	G
recN	1919736	127	T	T	T	T	T	T	T	T	T	T	T	T	T	T	T	T	T	T	T	T	T
recN	1919945	128	C	C	C	C	C	C	C	C	C	C	C	C	C	C	C	C	C	C	C	C	C
recN	1920037	129	G	G	G	G	G	G	G	G	G	G	G	G	G	G	G	G	G	G	G	G	G
recN	1920120	130	G	G	T	T	T	G	T	T	G	G	G	T	G	G	T	G	T	G	G	G	T
recN	1920360	131	A	A	A	A	A	A	A	A	A	A	A	A	A	A	A	A	A	A	A	A	A
recN	1920713	132	C	C	C	C	T	C	C	C	C	C	C	C	C	C	C	C	C	C	C	C	C
recO	2643653	133	C	C	T	T	T	C	T	T	C	C	C	T	C	C	T	C	T	C	C	C	T
recO	2643658	134	G	G	G	G	G	G	G	G	G	G	G	G	G	G	G	G	G	G	G	G	G
recO	2644035	135	C	C	C	C	C	C	C	C	C	C	C	C	C	C	C	C	C	C	C	C	C
rv2464C	2767631	136	G	G	G	G	G	A	G	G	G	G	G	G	G	G	G	G	G	G	G	G	G
mrr	2852391	137	C	C	C	C	C	C	C	C	C	C	C	C	C	C	C	C	C	C	C	C	C
mrr	2852417	138	G	G	G	G	G	G	G	G	G	G	G	G	G	G	G	G	G	G	G	G	G
ruvB	2923264	139	C	C	C	C	C	C	C	C	C	C	C	C	T	C	C	C	C	C	C	C	C
ruvB	2923391	140	G	G	G	G	G	G	G	G	G	G	G	G	G	G	G	G	G	G	G	G	G
ruvB	2923480	141	C	C	C	C	C	C	C	C	C	C	C	C	C	C	C	C	C	C	C	C	C
ruvB	2924056	142	C	C	C	C	C	C	C	C	C	C	C	C	C	C	C	C	C	C	C	C	C
ruvA	2924494	143	G	G	G	G	G	G	G	G	G	G	G	G	G	G	G	G	G	G	G	G	G
ruvA	2924782	144	G	G	G	G	G	G	G	G	G	G	G	G	G	G	G	G	G	G	G	G	G
dut	3013784	145	C	G	G	G	G	G	G	G	G	G	G	G	G	G	G	C	G	G	G	C	G
dut	3014120	146	C	C	C	C	C	C	C	C	C	C	C	C	C	C	C	C	C	C	C	C	C
lexA	3031854	147	G	G	G	G	G	G	G	G	G	G	G	G	G	G	G	G	G	G	G	G	G
lexA	3032137	148	T	T	T	T	T	T	T	T	T	T	T	T	T	T	T	T	T	T	T	T	T
recX	3048568	149	C	C	C	C	C	C	C	C	C	C	C	C	C	C	C	C	C	C	C	C	C
recX	3048912	150	G	G	G	G	G	G	G	G	G	G	G	G	G	C	G	G	G	G	G	G	G
recA	3049806	151	G	G	G	G	G	G	G	G	G	G	G	G	G	G	G	G	G	G	G	G	G
recA	3050284	152	G	G	G	G	G	G	G	G	G	G	G	G	G	G	G	G	G	G	G	G	G
recA	3051068	153	G	G	G	G	G	G	G	G	G	G	G	G	G	G	G	G	G	G	G	G	G
dinF	3142417	154	G	G	G	G	G	G	G	G	G	G	G	G	A	G	G	G	G	G	G	G	G
dinF	3142580	155	C	C	C	C	C	C	C	C	C	C	C	C	C	C	C	C	C	C	C	C	C
dinF	3142657	156	G	G	G	G	G	G	G	G	G	G	G	G	G	G	G	G	G	G	G	G	G
			B23	B24	M1	M2	M3	M4	M5	M6	M7	M8	M9	M10	M11	M12	M13	M14	M15	M16	M17	M18	M19
dinF	3142752	157	G	G	G	G	G	G	G	G	G	G	G	G	G	G	G	G	G	G	G	G	G
dinF	3143100	158	T	C	T	T	T	T	T	T	T	T	T	T	T	T	T	T	T	T	T	T	T
dinF	3143158	159	G	G	G	G	G	G	G	G	G	G	G	G	G	G	G	G	G	G	G	G	G
mutM	3239164	160	A	A	A	A	A	A	A	A	A	A	A	A	A	A	A	A	A	A	A	A	A
mutM	3239269	161	A	A	A	A	A	A	A	A	A	A	A	A	A	A	A	A	A	A	A	A	A
recG	3327780	162	G	G	G	G	G	G	G	G	G	G	G	G	G	G	G	G	G	G	G	G	G
recG	3328495	163	C	C	G	G	G	C	G	G	C	C	C	G	C	C	G	C	G	C	C	C	G
recG	3328610	164	C	C	C	C	C	C	C	C	C	C	C	C	C	C	C	C	C	C	C	C	C
recG	3329094	165	C	C	C	C	C	C	C	C	C	C	C	C	C	T	C	C	C	C	C	C	C
recG	3329792	166	C	C	C	C	C	C	C	C	C	C	C	C	C	C	C	C	C	C	C	C	C
recG	3329930	167	A	A	A	A	A	A	A	A	A	A	A	A	A	A	A	A	A	A	A	A	A
ung	3332216	168	C	T	C	C	C	C	C	C	C	C	C	C	C	C	C	C	C	C	C	C	C
ung	3332254	169	A	G	G	G	G	G	G	G	G	G	G	G	G	G	G	A	G	G	G	A	G
ung	3332289	170	C	C	C	C	C	C	C	C	C	C	C	C	C	C	C	C	C	C	C	C	C
ung	3332626	171	G	G	G	G	G	G	G	G	G	G	G	G	G	G	G	G	G	G	G	G	G
rv2979C	3335297	172	A	A	A	A	A	A	A	A	A	A	A	A	A	A	A	A	A	A	A	A	A
rv2979C	3335514	173	A	A	A	A	A	A	A	A	A	A	A	A	A	A	A	A	A	A	A	A	A
rv2979C	3335708	174	C	C	G	G	G	C	G	G	G	C	C	G	C	G	G	C	G	C	C	C	G
mutT1	3342207	175	C	C	C	C	C	C	C	C	C	C	C	C	C	C	C	C	C	C	C	C	C
mutT1	3342586	176	A	A	A	A	A	A	A	A	A	A	A	A	A	A	A	A	A	A	C	A	A
mutT1	3342887	177	A	A	A	A	A	A	A	A	A	A	A	A	A	A	A	A	A	A	A	A	A
mutT1	3342959	178	C	A	C	C	C	C	C	C	C	C	C	C	C	C	C	C	C	C	C	C	C
mutT1	3343007	179	C	C	C	T	C	C	C	C	C	C	C	T	C	C	T	C	C	C	C	C	C
ligA	3372691	180	G	G	G	G	G	G	G	G	G	G	G	G	G	G	G	G	G	G	G	G	G
ligA	3374021	181	C	C	C	C	C	C	C	C	C	C	C	C	C	C	C	C	C	C	C	C	C
ligA	3374141	182	C	C	C	C	C	C	C	C	C	C	C	C	C	C	C	C	C	C	C	C	C
ligA	3374277	183	C	C	C	C	C	C	C	C	C	C	C	C	C	C	C	C	C	C	C	C	C
dinP	3416734	184	G	G	G	G	G	G	G	G	G	G	G	G	G	G	G	G	G	G	G	G	G
dinP	3417043	185	T	T	T	T	T	T	T	T	T	T	T	T	T	T	T	T	T	T	T	T	T
dinP	3417198	186	C	C	C	C	C	C	C	C	C	C	C	C	C	C	C	C	C	C	C	C	C
dinP	3417404	187	G	G	G	G	G	G	G	G	G	G	G	G	G	G	G	G	G	G	G	G	G
dinP	3417550	188	G	G	G	G	G	G	G	G	G	G	G	G	G	G	G	G	G	G	G	G	G
ligB	3425854	189	T	T	T	T	T	T	T	T	T	T	T	T	T	T	T	T	T	T	T	T	T
ligB	3425952	190	C	C	C	C	C	C	C	C	C	C	C	C	C	C	C	C	C	C	C	C	C
ligB	3425980	191	G	G	G	G	G	G	G	G	G	G	G	G	G	G	G	G	G	G	G	G	G
ligB	3426021	192	G	G	G	G	G	G	G	G	G	G	G	G	G	G	G	G	G	G	G	G	G
ligB	3426157	193	G	G	G	G	G	G	G	G	G	G	G	G	G	G	G	G	G	G	G	G	G
ligB	3426253	194	G	G	G	G	G	G	G	G	G	G	G	G	G	G	G	G	G	G	G	G	G
ligB	3426613	195	C	C	C	C	C	C	C	C	C	C	C	C	C	C	C	C	C	C	C	C	C
ligB	3426795	196	C	C	C	C	C	C	C	C	C	C	C	C	C	C	C	C	C	G	C	C	C
uvrD2	3569631	197	G	G	G	G	G	G	G	G	G	G	G	G	G	G	G	T	G	G	G	T	G
uvrD2	3569866	198	G	G	G	G	G	G	G	G	G	G	G	G	G	G	G	G	G	G	G	G	G
uvrD2	3570229	199	G	G	G	G	G	G	G	G	G	G	G	G	G	G	G	G	G	G	G	G	G
uvrD2	3570843	200	C	C	C	C	C	C	C	C	C	C	C	C	C	C	C	C	C	C	C	C	C
uvrD2	3570910	201	C	C	C	C	C	C	C	C	C	C	C	C	C	C	C	C	C	C	C	C	C
nudC	3572741	202	G	G	G	G	G	G	G	G	G	G	G	G	G	G	G	G	G	G	G	G	G
nudC	3572828	203	C	C	C	C	C	C	C	C	C	C	C	C	C	G	C	C	C	C	C	C	C
nudC	3572834	204	A	A	C	C	C	A	C	C	A	A	A	C	A	A	C	A	C	A	A	A	C
nudC	3573270	205	C	C	C	C	C	C	C	C	C	C	C	C	C	C	C	C	C	C	C	C	C
nudC	3573374	206	A	A	A	A	A	A	A	A	A	A	A	A	A	A	A	A	A	A	A	A	A
nei	3681349	207	C	C	C	C	C	C	C	C	C	C	C	C	C	C	C	C	C	C	C	C	C
nei	3681548	208	A	A	C	C	C	A	C	C	C	A	A	C	A	C	C	A	C	A	A	A	C
			B23	B24	M1	M2	M3	M4	M5	M6	M7	M8	M9	M10	M11	M12	M13	M14	M15	M16	M17	M18	M19
nei	3681937	209	G	G	G	G	G	G	G	G	G	G	G	G	G	G	G	G	G	G	G	G	G
nei	3682023	210	C	C	C	C	C	C	C	C	C	C	C	C	C	C	C	C	C	C	C	C	C
deoA	3702543	211	C	C	C	C	C	C	C	C	C	C	C	C	C	C	C	C	C	C	C	C	C
deoA	3702882	212	G	G	G	G	G	G	G	G	G	G	G	G	G	G	G	G	G	G	G	G	G
deoA	3703210	213	G	G	G	G	G	G	G	G	G	G	G	G	G	G	G	G	G	G	G	G	G
deoA	3703264	214	G	G	G	G	G	G	G	G	G	G	G	G	G	G	G	G	G	G	G	G	G
deoA	3703353	215	G	G	G	G	G	G	G	G	G	G	G	G	G	G	G	G	G	G	G	G	G
radA	4026593	216	G	G	G	G	G	G	G	G	G	G	G	G	G	G	G	G	G	G	G	G	G
radA	4026800	217	G	G	C	C	C	G	C	C	G	G	G	C	G	G	C	G	C	G	G	G	C
radA	4026899	218	A	A	A	A	A	A	A	A	A	A	A	A	A	A	A	A	A	A	A	A	A
radA	4027374	219	C	C	C	C	C	C	C	C	C	C	C	C	C	C	C	C	C	C	C	C	C
mutY	4030543	220	A	A	A	A	A	A	A	A	A	A	A	A	A	A	A	A	A	A	A	A	A
mutY	4031199	221	A	A	A	A	A	A	A	A	A	A	A	A	A	A	A	A	A	C	A	A	A
mutY	4031202	222	C	C	C	C	C	C	C	C	C	C	C	C	C	C	C	C	C	C	C	C	C
rv3644C	4081554	223	G	G	G	G	G	G	A	G	G	G	G	G	G	G	G	G	G	G	G	G	G
rv3644C	4081987	224	C	C	G	G	G	C	G	G	C	C	C	G	C	C	G	C	G	C	C	C	G
rv3644C	4081996	225	C	C	G	G	G	C	G	G	C	C	C	G	C	C	G	C	G	C	C	C	G
rv3644C	4082100	226	G	G	G	G	G	G	G	G	A	G	G	G	G	G	G	G	G	G	G	G	G
rv3644C	4082427	227	C	C	C	C	C	C	C	C	C	C	C	C	C	C	C	C	C	C	C	C	C
nth	4115890	228	C	C	C	C	C	C	C	C	C	C	C	C	C	G	C	C	C	C	C	C	C
dnaQ	4155903	229	C	C	C	C	C	C	C	C	C	C	C	C	C	C	C	C	C	C	C	C	C
dnaQ	4156076	230	C	C	C	C	C	C	C	C	C	C	C	C	C	C	C	C	C	C	C	C	C
dnaQ	4156099	231	T	T	T	T	T	T	T	T	T	T	T	T	T	T	T	T	T	T	T	T	T
dnaQ	4156239	232	T	T	C	C	C	T	C	C	T	T	T	C	T	T	C	T	C	T	T	T	C
dnaQ	4156421	233	C	C	C	C	C	C	C	C	C	C	C	C	C	C	C	C	C	C	C	C	C
dnaQ	4156467	234	T	T	T	T	T	T	T	T	T	T	T	T	T	T	T	T	T	T	T	T	T
dnaQ	4156503	235	G	G	A	A	A	G	A	A	A	G	G	A	A	A	A	G	A	G	G	G	A
recR	4160593	236	T	C	T	T	T	T	T	T	T	T	T	T	T	T	T	T	T	T	T	T	T
recR	4160629	237	G	G	G	G	G	G	G	G	G	G	G	G	G	T	G	G	G	G	G	G	G
dnaZX	4165888	238	G	G	G	G	A	G	G	G	G	G	G	G	G	G	G	G	G	G	G	G	G
dnaZX	4165937	239	C	C	C	C	C	C	C	C	C	C	C	C	C	C	C	C	C	C	C	C	C
dnaZX	4166290	240	C	C	C	C	C	C	C	C	T	C	C	C	C	C	C	C	C	C	C	C	C
dnaZX	4166441	241	C	C	C	C	C	C	C	C	T	C	C	C	C	T	C	C	C	C	C	C	C
ligC	4181901	242	C	C	C	C	C	C	C	C	C	C	C	C	C	C	C	C	C	C	C	C	C
ligC	4182283	243	G	G	G	G	G	G	G	G	G	G	G	G	G	G	G	G	G	G	G	G	G
ligC	4182387	244	G	G	G	G	G	G	G	G	G	G	G	G	G	C	G	G	G	G	G	G	G
ligC	4182492	245	G	G	G	G	G	G	G	G	G	G	G	G	G	G	G	G	G	G	G	G	G
ligC	4182559	246	C	C	C	C	C	C	C	C	C	C	C	C	C	C	C	C	C	C	C	C	C
ligC	4182566	247	G	G	G	G	G	G	G	G	G	G	G	G	G	G	G	G	G	G	G	G	G
ligC	4182694	248	A	A	A	A	A	A	A	A	A	A	A	A	A	A	A	A	A	A	G	A	A
mutT4	4393590	249	C	C	C	C	C	C	C	C	C	C	C	C	C	G	C	C	C	C	C	C	C
mutT4	4393745	250	G	G	G	G	G	G	G	G	G	G	G	G	G	G	G	G	G	G	G	G	G
mutT4	4393838	251	C	C	C	C	C	C	C	C	C	C	C	C	C	C	C	C	C	C	C	C	C
mutT4	4394224	252	A	A	A	A	A	A	A	A	A	A	A	A	A	A	A	A	A	A	A	A	A
			M20	M21	M22	M23	M24	C1	C4	C5	C6	C7	C8	C9	C10	C11	C12	C13	C14	C15	C16	C17	C18
dnaN	2347	1	A	A	A	A	A	A	A	G	A	A	A	A	A	A	A	A	A	A	A	A	A
dnaN	2380	2	C	C	C	C	C	C	C	C	C	C	C	C	C	T	C	C	C	C	C	C	C
dnaN	2532	3	C	T	T	T	T	C	T	C	T	T	C	C	C	C	C	T	T	T	T	T	T
dnaN	2607	4	C	C	C	C	C	C	C	C	C	C	C	C	C	C	C	C	C	C	C	C	C
recF	3446	5	C	C	C	C	C	C	C	C	C	C	C	C	C	C	C	C	T	T	C	C	C
recF	3452	6	T	T	T	T	T	T	T	T	T	T	T	T	C	T	T	T	T	T	T	T	T
recF	3751	7	T	T	T	T	T	T	T	T	T	T	T	T	T	T	T	T	T	T	T	T	T
recF	4013	8	C	C	C	C	C	C	C	C	C	C	C	C	C	C	C	C	C	C	C	C	C
recF	4080	9	G	T	G	G	G	G	G	G	G	G	G	G	G	G	G	G	G	G	G	G	G
mutT3	500326	10	C	C	C	C	C	C	C	C	C	C	C	C	C	C	C	C	C	C	C	C	C
mutT3	500339	11	G	G	G	G	G	G	G	G	G	G	G	G	G	G	G	G	G	G	G	G	G
recD	720127	12	A	A	A	A	A	A	A	G	A	A	A	A	A	A	A	A	A	A	A	A	A
recD	720282	13	C	C	C	C	C	C	C	C	C	C	C	C	C	C	C	C	C	C	C	C	C
recD	720382	14	A	A	A	A	A	A	A	A	A	A	A	A	A	A	A	A	A	A	A	A	A
recD	720738	15	A	A	A	A	A	A	A	A	A	A	A	A	A	A	A	A	G	A	A	A	A
recD	720778	16	G	G	G	G	G	G	G	G	G	G	G	G	G	G	G	G	C	G	G	G	G
recD	720863	17	A	C	C	C	C	C	C	C	C	C	A	A	A	A	A	C	C	C	C	C	C
recD	721108	18	A	A	A	A	A	A	A	A	A	A	A	A	A	A	A	A	A	A	A	A	A
recD	721208	19	G	G	G	G	G	G	G	G	G	G	G	G	G	G	G	G	G	G	G	G	G
recD	721373	20	A	A	A	A	C	A	C	A	A	A	A	A	A	A	A	A	A	A	A	A	A
recD	721498	21	C	C	C	C	C	C	C	C	C	C	C	C	C	C	C	C	C	C	C	C	C
recD	721613	22	C	C	C	A	C	C	C	C	C	C	C	C	C	C	C	C	C	C	C	C	C
recB	722583	23	G	G	G	G	G	T	G	T	G	G	G	G	G	G	G	G	G	G	G	G	G
recB	722604	24	G	G	G	G	G	G	G	G	G	G	G	G	A	G	G	G	G	G	G	G	G
recB	722852	25	T	C	C	C	C	C	C	C	C	C	T	T	T	T	T	C	C	C	C	C	C
recB	723473	26	G	G	G	G	G	G	G	A	G	G	G	G	G	G	G	G	G	G	G	G	G
recB	723778	27	G	G	G	G	G	G	G	G	G	G	G	G	G	G	G	G	G	G	G	G	G
recB	724794	28	G	G	G	G	G	G	G	T	G	G	G	G	G	G	G	G	G	G	G	G	G
recC	725074	29	G	G	G	G	G	G	G	G	G	G	G	G	G	G	G	G	G	G	G	G	G
recC	725190	30	C	C	C	C	T	C	T	C	T	T	C	C	C	C	C	C	C	C	C	C	C
recC	725611	31	G	G	G	G	G	G	G	G	G	G	G	G	G	G	G	G	G	G	G	G	G
recC	726198	32	C	C	C	C	C	C	C	C	C	C	C	C	C	C	C	C	C	C	C	C	C
recC	726498	33	T	G	G	G	G	G	G	G	G	G	T	T	T	T	T	G	G	G	G	G	G
recC	726703	34	G	G	G	G	G	G	G	G	G	G	G	G	G	G	G	G	G	G	G	G	T
recC	726737	35	G	G	G	G	G	G	G	G	G	G	G	G	G	G	G	G	G	G	G	G	G
recC	726816	36	C	C	C	C	C	C	C	C	C	C	C	C	C	C	C	C	C	C	C	C	C
recC	727020	37	C	C	C	C	C	C	C	C	C	C	C	A	A	C	C	C	C	C	C	C	C
recC	727321	38	G	G	G	G	G	A	G	A	G	G	G	G	G	G	G	G	G	G	G	G	G
recC	727417	39	G	G	G	G	G	G	G	G	G	G	G	G	G	G	G	G	G	G	G	G	G
recC	727440	40	G	G	G	G	G	G	G	G	G	G	A	G	G	G	G	G	G	G	G	G	G
end	770290	41	G	G	G	G	G	G	G	G	G	G	G	G	G	G	G	G	G	G	G	G	G
end	770291	42	T	T	T	T	T	T	T	T	T	T	T	T	T	T	T	T	T	T	T	T	T
end	770299	43	G	G	G	G	G	G	G	G	G	G	G	G	G	G	G	G	G	G	G	G	G
end	770388	44	G	G	G	G	G	G	G	A	G	G	G	G	G	G	G	G	G	G	G	G	G
end	770472	45	C	C	C	C	C	C	C	C	C	C	C	C	C	C	C	C	C	C	C	C	C
end	770488	46	G	G	G	G	G	G	G	G	G	G	G	G	G	G	G	G	G	G	G	G	G
ligD	1046360	47	T	T	T	T	T	T	T	T	T	T	T	T	T	T	T	T	T	T	G	T	T
ligD	1046991	48	C	C	C	C	C	C	C	C	A	C	C	C	C	C	C	C	C	C	C	C	C
ligD	1047068	49	G	G	G	G	G	G	G	G	G	G	G	G	G	G	G	G	G	G	G	G	G
ligD	1047165	50	G	G	G	G	G	G	G	G	G	G	G	G	G	G	G	G	G	G	G	G	G
ligD	1047683	51	C	C	T	T	C	C	C	C	C	C	C	C	C	C	C	C	C	C	C	C	C
ligD	1048058	52	G	G	G	G	G	G	G	G	G	G	G	G	G	G	G	G	G	G	G	G	G
			M20	M21	M22	M23	M24	C1	C4	C5	C6	C7	C8	C9	C10	C11	C12	C13	C14	C15	C16	C17	C18
ligD	1048102	53	C	C	C	C	C	C	C	C	C	C	C	C	C	C	C	C	C	C	C	C	C
ligD	1048225	54	A	G	G	G	G	G	G	G	G	G	A	A	A	A	A	G	G	G	G	G	G
rv0944	1053769	55	C	C	C	C	C	T	C	C	C	C	C	C	C	C	C	C	C	C	C	C	C
rv0944	1053782	56	G	G	G	G	G	T	G	G	G	G	G	G	G	G	G	G	G	G	G	G	G
rv0944	1054136	57	C	C	C	C	C	T	C	T	C	C	C	C	C	C	C	C	C	C	C	C	C
rv0944	1054164	58	T	T	T	T	T	T	T	T	T	T	T	T	T	T	T	T	T	T	T	T	T
uvrD1	1059643	59	G	G	G	G	G	G	A	G	G	G	G	G	G	G	G	G	G	G	G	G	G
uvrD1	1060339	60	C	C	C	C	C	C	C	C	C	C	C	C	C	C	C	C	C	C	C	C	C
uvrD1	1060401	61	C	C	C	C	C	C	C	C	T	C	C	C	C	C	C	C	C	C	C	C	C
mfd	1139089	62	G	G	G	G	G	G	G	G	C	C	G	G	G	G	G	G	G	G	G	G	G
mfd	1139102	63	G	G	G	G	G	G	G	G	G	G	G	G	G	G	G	G	G	G	G	G	G
mfd	1139222	64	A	G	G	G	G	G	G	G	G	G	A	A	A	A	A	G	G	G	G	G	G
mfd	1139796	65	T	T	T	T	T	T	T	T	T	T	T	T	T	T	T	T	T	T	T	T	T
mfd	1139944	66	C	C	C	C	C	C	C	C	C	C	C	C	C	C	C	C	C	C	C	C	C
mfd	1140049	67	T	T	T	T	T	T	T	T	T	T	T	T	T	T	T	C	T	T	T	T	T
mfd	1141064	68	G	G	G	G	G	G	G	G	G	G	G	G	G	G	G	G	G	G	G	G	G
mfd	1141775	69	G	G	G	G	G	G	G	G	G	G	A	G	G	G	G	G	G	G	G	G	G
mfd	1142266	70	A	A	A	A	A	A	A	A	A	A	A	A	A	A	A	A	A	A	A	A	C
mutT2	1286714	71	C	C	C	C	C	C	C	C	C	C	C	C	C	C	T	C	C	C	C	C	C
mutT2	1286766	72	G	G	G	G	C	G	C	G	G	G	G	G	G	G	G	G	G	G	G	G	G
tagA	1353593	73	C	C	C	C	C	C	C	C	C	C	C	C	C	C	C	C	C	C	C	C	C
tagA	1353906	74	G	G	G	G	A	G	G	G	G	G	G	G	G	G	G	G	G	G	G	G	G
tagA	1354030	75	A	A	A	A	A	C	A	A	A	A	A	A	A	A	A	A	A	A	A	A	A
ogt	1477588	76	C	G	C	C	C	C	C	C	C	C	C	C	C	C	C	C	G	G	G	G	C
ogt	1477596	77	G	G	G	G	G	G	A	G	G	G	G	G	G	G	G	G	G	G	G	G	G
alkA	1477746	78	T	G	G	G	G	G	G	G	G	G	G	G	G	G	G	G	G	G	G	G	G
alkA	1477878	79	C	C	C	C	C	C	C	C	C	C	C	C	C	C	C	C	C	C	C	C	C
alkA	1477978	80	C	C	C	C	C	C	C	C	C	C	C	C	C	C	C	C	C	C	C	C	C
alkA	1478109	81	C	C	C	C	C	C	C	C	C	C	C	C	C	C	C	C	C	C	C	C	C
alkA	1478172	82	A	A	A	A	A	A	A	A	A	A	A	A	A	A	A	A	A	A	A	A	A
alkA	1478182	83	C	C	T	T	C	C	C	C	C	C	C	C	C	C	C	C	C	C	C	C	C
alkA	1478222	84	G	G	G	G	G	G	G	G	G	G	G	C	C	G	G	G	G	G	G	G	G
alkA	1478227	85	G	G	G	G	G	G	G	G	G	G	G	G	G	G	G	G	G	G	G	G	G
alkA	1478303	86	C	C	C	C	C	C	C	C	C	C	C	C	T	C	C	C	C	C	C	C	C
alkA	1478312	87	G	G	G	G	G	G	G	A	G	G	G	G	G	G	G	G	G	G	G	G	G
alkA	1478357	88	C	C	C	C	C	C	C	C	A	A	C	C	C	C	C	C	C	C	C	C	C
alkA	1478883	89	G	G	G	G	G	G	G	G	G	G	G	G	G	G	G	G	G	G	G	G	G
alkA	1479085	90	G	A	A	A	G	G	G	G	G	G	G	G	G	G	G	A	A	A	A	A	A
uvrC	1594513	91	G	G	G	G	G	G	G	G	G	G	G	G	G	G	A	G	G	G	G	G	G
uvrC	1594594	92	G	G	G	G	G	G	G	G	G	G	G	G	A	G	G	G	G	G	G	G	G
uvrC	1594895	93	G	G	G	G	G	G	G	G	G	G	G	G	G	G	G	G	G	G	T	G	G
uvrC	1594906	94	G	G	G	G	A	G	A	G	G	G	G	G	G	G	G	G	G	G	G	G	G
uvrC	1595085	95	G	G	G	G	G	G	G	G	G	G	G	G	G	G	G	G	G	G	G	G	G
uvrC	1595286	96	C	C	C	C	C	C	C	C	C	C	C	C	C	C	C	C	C	C	C	C	C
uvrC	1595342	97	T	T	T	T	C	T	C	T	C	C	T	T	T	T	T	T	T	T	T	T	T
dinX	1740535	98	G	G	G	G	G	G	G	G	G	G	G	G	G	G	G	G	G	G	G	G	G
dinX	1740771	99	A	A	A	A	A	A	A	A	A	A	A	A	A	A	A	A	A	A	A	A	C
polA	1831220	100	A	A	A	A	C	A	C	A	A	A	A	A	A	A	A	A	A	A	A	A	A
polA	1831226	101	A	A	A	A	G	A	G	A	A	A	A	A	A	A	A	A	A	A	A	A	A
polA	1831288	102	C	C	C	C	T	C	T	C	C	C	C	C	C	C	C	C	C	C	C	C	C
polA	1831340	103	C	C	C	C	C	C	C	C	C	C	C	C	C	C	C	C	C	C	C	C	C
polA	1831531	104	A	G	G	G	G	G	G	G	G	G	G	G	G	A	G	G	G	G	G	G	G
			M20	M21	M22	M23	M24	C1	C4	C5	C6	C7	C8	C9	C10	C11	C12	C13	C14	C15	C16	C17	C18
polA	1831734	105	C	C	C	C	C	T	C	C	C	C	C	C	C	C	C	C	C	C	C	C	C
polA	1831827	106	C	C	C	C	C	A	C	C	C	C	C	C	C	C	C	C	C	C	C	C	C
polA	1832293	107	G	G	G	G	G	G	G	G	G	G	G	C	G	G	G	G	G	G	G	G	G
polA	1832350	108	G	G	G	G	G	G	G	G	G	G	G	G	G	G	G	G	G	G	G	G	G
polA	1832485	109	C	C	C	C	C	C	C	C	C	C	C	C	C	C	C	C	C	C	C	C	C
polA	1832509	110	C	C	C	C	C	C	C	C	G	G	C	C	C	C	C	C	C	C	C	C	C
polA	1832642	111	T	G	G	G	G	G	G	G	G	G	T	T	T	T	T	G	G	G	G	G	G
polA	1832643	112	C	G	G	G	G	G	G	G	G	G	C	C	C	C	C	G	G	G	G	G	G
polA	1832738	113	C	C	C	C	C	C	C	C	C	C	C	C	C	C	T	C	C	C	C	C	C
polA	1832806	114	C	C	C	C	C	C	C	C	C	C	C	C	T	C	C	C	C	C	C	C	C
polA	1833025	115	C	C	C	C	C	C	C	C	T	T	C	C	C	C	C	C	C	C	C	C	C
uvrB	1837168	116	G	G	G	G	G	T	G	G	G	G	G	G	G	G	G	G	G	G	G	G	G
uvrB	1837501	117	T	T	T	T	T	T	T	T	T	T	T	T	T	T	T	T	T	T	T	T	T
uvrB	1838097	118	A	A	A	A	A	A	A	A	A	A	A	A	A	A	A	A	A	A	A	A	A
uvrB	1838153	119	G	G	G	G	G	G	G	G	G	G	G	G	G	G	G	G	G	G	G	G	G
uvrB	1838287	120	A	A	A	A	A	A	A	T	A	A	A	A	A	A	A	A	A	A	A	A	A
uvrB	1838453	121	C	C	C	C	C	A	C	C	C	C	C	C	C	C	C	C	C	C	C	C	C
uvrB	1838493	122	G	G	G	G	G	G	G	G	G	G	G	G	G	G	G	G	G	G	G	G	G
uvrA	1845811	123	G	G	G	G	G	G	G	G	G	G	G	G	G	G	G	G	G	G	G	G	G
uvrA	1846020	124	C	C	C	C	C	C	C	C	C	G	C	C	C	C	C	C	C	C	C	C	C
uvrA	1846157	125	T	T	T	T	T	T	T	T	T	T	T	T	T	T	T	T	T	T	T	T	T
uvrA	1846552	126	G	G	G	G	G	T	G	G	G	G	G	G	G	G	G	G	G	G	G	G	G
recN	1919736	127	T	T	T	T	T	T	T	T	T	T	T	T	T	T	T	T	T	T	T	T	T
recN	1919945	128	C	C	C	C	C	C	C	C	C	C	C	C	C	C	T	C	C	C	C	C	C
recN	1920037	129	G	G	G	G	G	C	G	G	G	G	G	G	G	G	G	G	G	G	G	G	G
recN	1920120	130	T	G	G	G	G	T	G	T	G	G	T	T	T	T	T	G	G	G	G	G	G
recN	1920360	131	A	A	A	A	A	A	A	A	A	A	G	A	A	A	A	A	A	A	A	A	A
recN	1920713	132	C	C	C	C	C	C	C	C	C	C	C	C	C	C	C	C	C	C	C	C	C
recO	2643653	133	T	C	C	C	C	C	C	C	C	C	T	T	T	T	T	C	C	C	C	C	C
recO	2643658	134	G	G	G	G	G	G	G	G	G	G	G	G	G	G	G	G	G	G	G	G	G
recO	2644035	135	C	C	C	C	C	C	C	C	C	C	C	C	C	C	C	C	C	C	C	C	C
rv2464C	2767631	136	G	G	G	G	G	G	G	G	G	G	G	G	G	G	G	G	G	G	G	G	G
mrr	2852391	137	C	C	C	C	C	C	C	T	C	C	C	C	C	C	C	C	C	C	C	C	C
mrr	2852417	138	G	G	G	G	G	G	G	G	G	G	G	G	G	G	G	G	G	G	G	G	G
ruvB	2923264	139	C	C	C	C	C	C	C	C	C	C	C	C	C	C	C	C	C	C	C	C	C
ruvB	2923391	140	G	G	G	G	G	G	G	G	G	G	G	G	G	G	G	G	G	G	G	G	G
ruvB	2923480	141	C	C	C	C	C	C	C	C	C	C	C	C	C	C	C	C	C	C	C	C	C
ruvB	2924056	142	C	C	C	C	C	C	C	C	C	C	C	C	C	C	C	C	C	C	C	C	C
ruvA	2924494	143	G	G	G	G	G	G	G	G	G	G	G	G	G	G	G	G	G	G	G	G	G
ruvA	2924782	144	G	G	G	G	G	G	G	A	G	G	G	G	G	G	G	G	G	G	G	G	G
dut	3013784	145	G	C	G	G	G	G	G	G	G	G	G	G	G	G	G	G	C	C	C	C	G
dut	3014120	146	C	C	C	C	C	C	C	C	C	C	C	C	C	C	C	C	C	C	C	C	C
lexA	3031854	147	G	G	G	G	G	G	G	G	G	G	G	G	G	G	G	G	G	G	G	G	A
lexA	3032137	148	T	T	T	T	T	T	T	C	T	T	T	T	T	T	T	T	T	T	T	T	T
recX	3048568	149	C	C	C	C	C	C	C	C	C	C	C	C	C	C	C	C	C	C	C	C	C
recX	3048912	150	G	G	G	G	C	G	C	G	G	G	G	G	G	G	G	G	G	G	G	G	G
recA	3049806	151	G	G	G	G	G	G	G	G	G	G	A	G	G	G	G	G	G	G	G	G	G
recA	3050284	152	G	G	G	G	G	G	G	G	G	G	G	G	G	G	G	G	G	G	G	G	G
recA	3051068	153	G	G	G	G	G	G	G	G	G	G	G	G	G	G	G	G	G	G	G	G	G
dinF	3142417	154	G	G	G	G	G	G	G	G	G	G	G	G	G	G	G	G	G	G	G	G	G
dinF	3142580	155	C	C	C	C	C	C	C	T	C	C	C	C	C	C	C	C	C	C	C	C	C
dinF	3142657	156	G	G	G	G	G	G	G	G	G	G	G	G	G	G	G	G	G	G	G	G	G
			M20	M21	M22	M23	M24	C1	C4	C5	C6	C7	C8	C9	C10	C11	C12	C13	C14	C15	C16	C17	C18
dinF	3142752	157	G	G	G	G	G	G	G	G	G	G	G	G	G	G	G	G	G	G	G	G	G
dinF	3143100	158	T	T	T	T	T	T	T	T	T	T	T	T	T	T	T	T	T	T	T	T	T
dinF	3143158	159	G	G	G	G	G	G	G	T	G	G	G	G	G	G	G	G	G	G	G	G	G
mutM	3239164	160	A	A	A	A	A	C	A	A	A	A	A	A	A	A	A	A	A	A	A	A	A
mutM	3239269	161	A	A	A	A	A	A	A	A	A	A	G	A	A	A	A	A	A	A	A	A	A
recG	3327780	162	G	G	G	G	G	G	G	G	G	G	G	G	G	G	A	G	G	G	G	G	G
recG	3328495	163	G	C	C	C	C	C	C	C	C	C	G	G	G	G	G	C	C	C	C	C	C
recG	3328610	164	C	C	C	C	C	C	C	C	C	C	C	C	C	C	C	C	C	T	C	C	C
recG	3329094	165	C	C	C	C	C	C	C	C	C	C	C	C	C	C	C	C	C	C	C	C	C
recG	3329792	166	C	C	C	C	C	C	C	C	C	C	C	C	C	C	C	C	C	C	C	C	C
recG	3329930	167	A	A	A	A	A	A	A	C	A	A	A	A	A	A	A	A	A	A	A	A	A
ung	3332216	168	C	C	C	C	C	C	C	C	C	C	C	C	C	C	C	C	C	C	C	C	C
ung	3332254	169	G	A	G	G	G	G	G	G	G	G	G	G	G	G	G	G	A	A	A	A	G
ung	3332289	170	C	C	C	C	C	C	C	C	C	C	C	C	C	T	C	C	C	C	C	C	C
ung	3332626	171	G	G	G	G	G	G	G	G	G	G	G	G	G	G	G	G	G	G	G	G	G
rv2979C	3335297	172	A	A	A	A	A	A	A	G	A	A	A	A	A	A	A	A	A	A	A	A	A
rv2979C	3335514	173	A	A	A	A	A	A	A	G	A	A	A	A	A	A	A	A	A	A	A	A	A
rv2979C	3335708	174	G	C	C	C	G	G	G	G	G	G	G	G	G	G	C	C	C	C	C	C	C
mutT1	3342207	175	C	C	C	C	C	C	C	C	C	C	T	C	C	C	C	C	C	C	C	C	C
mutT1	3342586	176	A	A	A	A	A	A	A	A	A	A	A	A	A	A	A	A	A	A	A	A	A
mutT1	3342887	177	A	A	A	A	A	A	A	A	A	A	A	A	A	A	A	A	A	A	A	A	A
mutT1	3342959	178	C	C	C	C	C	C	C	C	C	C	C	C	C	C	C	C	C	C	C	C	C
mutT1	3343007	179	C	C	C	C	C	C	C	C	C	C	C	C	C	C	C	C	C	C	C	C	C
ligA	3372691	180	G	G	G	G	G	G	G	G	G	G	G	G	G	G	G	G	A	G	G	G	G
ligA	3374021	181	C	C	C	C	C	C	C	C	C	C	C	C	C	C	C	C	C	C	C	C	C
ligA	3374141	182	C	C	C	C	C	C	C	C	C	C	C	C	C	C	C	C	C	C	C	C	T
ligA	3374277	183	C	C	C	C	C	C	C	C	C	C	C	C	C	C	C	C	C	C	T	C	C
dinP	3416734	184	G	G	G	G	G	G	G	G	G	G	G	G	G	G	G	G	G	G	G	G	G
dinP	3417043	185	T	T	T	G	T	T	T	T	T	T	T	T	T	T	T	T	T	T	T	T	T
dinP	3417198	186	C	C	C	C	C	C	C	C	C	C	C	T	C	C	C	C	C	C	C	C	C
dinP	3417404	187	G	G	G	G	G	G	G	G	G	G	G	T	T	G	G	G	G	G	G	G	G
dinP	3417550	188	G	G	G	G	G	G	G	G	G	G	C	G	G	G	G	G	G	G	G	G	G
ligB	3425854	189	T	T	T	T	T	T	T	T	T	T	T	T	T	T	T	T	T	T	T	T	T
ligB	3425952	190	C	C	C	C	C	A	C	C	C	C	C	C	C	C	C	C	C	C	C	C	C
ligB	3425980	191	G	G	G	G	G	G	G	G	G	G	G	G	G	G	G	G	G	G	G	G	G
ligB	3426021	192	G	G	G	G	G	G	G	T	G	G	G	G	G	G	G	G	G	G	G	G	G
ligB	3426157	193	G	G	G	G	G	G	G	G	G	G	G	G	G	G	G	G	G	G	G	G	G
ligB	3426253	194	G	G	G	G	G	G	G	G	G	G	G	G	G	T	G	G	G	G	G	G	G
ligB	3426613	195	C	C	C	C	C	C	C	C	C	C	C	C	C	C	C	C	C	C	C	C	C
ligB	3426795	196	C	C	C	C	C	C	C	C	C	C	C	C	C	C	C	C	C	C	C	C	G
uvrD2	3569631	197	G	G	G	G	G	G	G	G	G	G	G	G	G	G	G	G	G	G	G	G	G
uvrD2	3569866	198	G	G	G	G	G	G	G	G	C	G	G	G	G	G	G	G	G	G	G	G	G
uvrD2	3570229	199	G	G	G	G	G	G	G	G	G	G	G	G	G	C	G	G	G	G	G	G	G
uvrD2	3570843	200	C	C	C	C	C	T	C	C	C	C	C	C	C	C	C	C	C	C	C	C	C
uvrD2	3570910	201	C	C	C	C	C	C	C	C	C	C	C	C	C	T	C	C	C	C	C	C	C
nudC	3572741	202	G	G	G	G	G	C	G	G	G	G	G	G	G	G	G	G	G	G	G	G	G
nudC	3572828	203	C	C	C	C	G	C	G	C	C	C	C	C	C	C	C	C	C	C	C	C	C
nudC	3572834	204	C	A	A	A	A	C	A	C	A	A	C	C	C	C	C	A	A	A	A	A	A
nudC	3573270	205	C	C	G	C	C	C	C	C	C	C	C	C	C	C	C	C	C	C	C	C	C
nudC	3573374	206	A	A	A	A	A	A	A	A	A	A	A	A	A	A	A	A	A	A	A	A	A
nei	3681349	207	C	C	C	C	C	A	C	C	C	C	C	C	C	C	C	C	C	C	C	C	C
nei	3681548	208	C	A	A	A	C	C	C	C	C	C	C	C	C	C	C	A	A	A	A	A	A
			M20	M21	M22	M23	M24	C1	C4	C5	C6	C7	C8	C9	C10	C11	C12	C13	C14	C15	C16	C17	C18
nei	3681937	209	G	G	G	G	G	G	G	G	G	G	G	G	G	G	G	G	G	G	G	G	G
nei	3682023	210	C	C	C	C	C	C	C	C	C	C	C	C	C	C	C	C	C	C	C	C	C
deoA	3702543	211	C	C	C	C	C	T	C	T	C	C	C	C	C	C	C	C	C	C	C	C	C
deoA	3702882	212	G	G	G	G	G	G	G	G	G	G	G	G	G	G	G	G	G	G	G	G	G
deoA	3703210	213	G	G	G	G	G	G	G	G	G	G	G	G	G	G	G	G	G	G	A	G	G
deoA	3703264	214	G	G	G	G	G	G	G	G	G	G	C	G	G	G	G	G	G	G	G	G	G
deoA	3703353	215	G	G	G	G	G	A	G	G	G	G	G	G	G	G	G	G	G	G	G	G	G
radA	4026593	216	G	G	G	G	G	G	G	G	G	G	G	G	G	G	G	G	G	G	G	G	G
radA	4026800	217	C	G	G	G	G	G	G	G	G	G	C	C	C	C	C	G	G	G	G	G	G
radA	4026899	218	A	A	A	A	A	A	A	A	A	A	A	A	A	A	A	A	A	A	A	A	A
radA	4027374	219	C	C	C	C	C	C	C	C	C	C	C	C	C	C	C	C	C	C	C	C	C
mutY	4030543	220	A	A	A	A	A	A	A	A	A	A	A	A	A	A	A	A	A	A	A	A	A
mutY	4031199	221	A	A	A	A	A	A	A	A	A	A	A	A	A	A	A	A	A	A	A	A	A
mutY	4031202	222	C	C	C	C	C	A	C	C	C	C	C	C	C	C	C	C	C	C	C	C	C
rv3644C	4081554	223	G	G	G	G	G	G	G	G	G	G	G	G	G	G	G	G	G	G	G	G	G
rv3644C	4081987	224	G	C	C	C	C	C	C	C	C	C	G	G	G	G	G	C	C	C	C	C	C
rv3644C	4081996	225	G	C	C	C	C	C	C	C	C	C	G	G	G	G	G	C	C	C	C	C	C
rv3644C	4082100	226	G	G	G	G	G	G	G	G	G	A	G	G	G	G	G	G	G	G	G	G	G
rv3644C	4082427	227	C	C	C	C	C	C	C	C	C	C	C	C	C	C	C	G	C	C	C	C	C
nth	4115890	228	C	C	C	C	G	C	G	C	C	C	C	C	C	C	C	C	C	C	C	C	C
dnaQ	4155903	229	C	C	C	C	C	C	C	C	C	C	C	A	A	C	C	C	C	C	C	C	C
dnaQ	4156076	230	C	C	C	C	C	C	C	C	C	C	C	C	C	C	C	C	C	C	C	C	C
dnaQ	4156099	231	T	T	T	T	T	T	T	T	T	T	T	T	T	T	T	T	T	T	T	T	T
dnaQ	4156239	232	C	T	T	T	T	C	T	C	T	T	C	C	C	C	C	T	T	T	T	T	T
dnaQ	4156421	233	C	C	C	C	C	C	C	C	C	C	C	C	C	C	C	C	C	C	C	C	C
dnaQ	4156467	234	T	T	T	T	T	T	T	T	T	T	T	T	T	T	T	T	T	T	T	T	T
dnaQ	4156503	235	A	G	G	G	A	A	A	A	A	A	A	A	A	A	A	G	G	G	G	G	G
recR	4160593	236	T	T	T	T	T	T	T	T	T	T	T	T	T	T	T	T	T	T	T	T	T
recR	4160629	237	G	G	G	G	T	G	T	G	G	G	G	G	G	G	G	G	G	G	G	G	G
dnaZX	4165888	238	G	G	G	G	G	G	G	G	G	G	G	G	G	G	G	G	G	G	G	G	G
dnaZX	4165937	239	C	C	C	C	C	C	C	C	C	C	C	C	C	C	C	C	C	C	C	C	C
dnaZX	4166290	240	C	C	C	C	C	C	C	C	T	T	C	C	C	C	C	C	C	C	C	C	C
dnaZX	4166441	241	C	C	C	C	T	C	T	C	T	T	C	C	C	C	C	C	C	C	C	C	C
ligC	4181901	242	C	C	C	C	C	C	C	C	C	C	C	C	C	C	C	C	C	C	C	C	G
ligC	4182283	243	G	G	G	G	G	G	G	G	G	G	A	G	G	G	G	G	G	G	G	G	G
ligC	4182387	244	G	G	G	G	C	G	C	G	G	G	G	G	G	G	G	G	G	G	G	G	G
ligC	4182492	245	G	G	G	G	G	G	G	G	G	G	G	G	G	G	A	G	G	G	G	G	G
ligC	4182559	246	C	C	C	C	C	C	C	C	C	C	C	C	C	C	C	C	T	T	C	T	C
ligC	4182566	247	G	G	G	G	G	G	G	G	G	G	G	G	G	G	G	G	G	G	G	G	G
ligC	4182694	248	A	A	G	G	A	A	A	A	A	A	A	A	A	A	A	A	A	A	A	A	A
mutT4	4393590	249	C	C	C	C	G	C	G	C	C	C	C	C	C	C	C	C	C	C	C	C	C
mutT4	4393745	250	G	G	G	G	A	G	G	G	G	G	G	G	G	G	G	G	G	G	G	G	G
mutT4	4393838	251	C	C	C	C	C	T	C	T	C	C	C	C	C	C	C	C	C	C	C	C	C
mutT4	4394224	252	A	A	A	A	A	A	A	A	A	A	A	A	A	A	A	A	A	A	A	A	A
			C19	C20	C21	C22	C23	C24	C25	C26	C27	C28	C29	C30	C32	C33	C34	C35	C36	C37	C38	C39	C40
dnaN	2347	1	A	A	A	A	A	A	A	A	A	A	A	A	A	A	A	A	A	A	A	A	A
dnaN	2380	2	C	C	C	C	C	C	C	C	C	C	C	C	C	C	C	C	C	C	C	C	C
dnaN	2532	3	T	T	T	T	T	T	T	T	T	T	T	T	C	T	T	T	T	T	T	T	T
dnaN	2607	4	C	C	C	C	C	C	C	C	C	C	C	C	C	C	C	C	C	C	C	C	C
recF	3446	5	C	C	C	C	C	C	C	C	C	C	C	C	C	C	C	C	C	C	C	C	C
recF	3452	6	T	T	T	T	T	T	T	T	T	T	T	T	T	T	T	T	T	T	T	T	T
recF	3751	7	T	T	T	T	T	T	T	T	T	T	T	T	T	T	T	T	T	T	T	T	T
recF	4013	8	C	C	C	C	C	C	C	C	C	C	C	C	C	C	C	C	T	C	C	C	C
recF	4080	9	G	G	G	G	G	G	G	G	G	G	G	G	G	G	G	G	G	G	G	G	G
mutT3	500326	10	C	C	C	C	C	C	C	C	C	C	C	T	C	C	C	C	C	C	C	C	C
mutT3	500339	11	G	G	G	G	G	G	G	G	G	G	G	G	G	G	G	G	G	G	G	G	G
recD	720127	12	A	A	A	A	A	A	A	A	A	A	A	A	A	A	A	A	A	A	A	A	A
recD	720282	13	G	C	C	C	C	C	C	C	C	C	C	C	C	C	C	C	C	C	C	C	C
recD	720382	14	A	A	A	A	A	A	A	A	A	A	A	A	A	A	A	A	A	A	A	A	A
recD	720738	15	A	A	A	A	A	A	A	A	A	A	A	A	A	A	A	A	A	A	A	A	A
recD	720778	16	G	G	G	G	G	G	G	G	G	G	G	G	G	G	G	G	G	G	G	G	G
recD	720863	17	C	C	C	C	C	C	C	C	C	C	C	C	A	C	C	C	C	C	C	C	C
recD	721108	18	A	A	A	A	A	A	A	A	A	A	A	A	A	A	A	A	A	A	A	A	A
recD	721208	19	G	G	G	G	G	G	G	G	G	G	G	G	G	G	G	G	G	G	G	G	G
recD	721373	20	A	A	A	A	A	A	A	A	A	A	A	A	A	A	A	A	A	A	A	A	A
recD	721498	21	C	C	C	C	C	C	C	C	C	C	C	C	C	C	C	C	C	C	C	C	C
recD	721613	22	C	C	C	C	C	C	C	C	C	C	C	C	C	C	C	C	C	C	C	C	C
recB	722583	23	G	G	G	G	G	G	G	G	G	G	G	G	G	G	G	G	G	G	G	G	G
recB	722604	24	G	G	G	G	G	G	G	G	G	G	G	G	G	G	G	G	G	G	G	G	G
recB	722852	25	C	C	C	C	C	C	C	C	C	C	C	C	T	C	C	C	C	C	C	C	C
recB	723473	26	G	G	G	G	G	G	G	G	G	G	G	G	G	G	G	G	G	G	G	G	G
recB	723778	27	G	G	G	G	G	G	G	G	G	G	G	G	G	G	G	G	G	G	G	G	G
recB	724794	28	G	G	G	G	G	G	G	G	G	G	G	G	G	G	G	G	G	G	G	G	G
recC	725074	29	G	G	G	G	G	G	G	G	G	G	G	G	G	G	A	G	G	G	G	G	G
recC	725190	30	C	C	C	C	C	C	C	C	C	C	C	C	C	C	C	C	C	C	C	C	C
recC	725611	31	G	G	G	G	G	A	G	G	G	G	G	G	G	G	G	G	G	G	G	G	G
recC	726198	32	C	C	C	C	C	C	C	C	C	C	C	C	C	C	C	C	C	C	C	C	C
recC	726498	33	G	G	G	G	G	G	G	G	G	G	G	G	T	G	G	G	G	G	G	G	G
recC	726703	34	T	T	T	T	T	G	T	T	G	T	T	G	G	G	G	G	G	G	G	G	G
recC	726737	35	G	G	G	G	G	G	G	G	G	G	G	G	G	G	G	G	G	G	G	G	G
recC	726816	36	C	C	C	C	C	C	C	C	C	C	C	C	C	C	C	C	C	C	C	C	C
recC	727020	37	C	C	C	C	C	C	C	C	C	C	C	C	C	C	C	C	C	C	C	C	C
recC	727321	38	G	G	G	G	G	G	G	G	G	G	G	G	G	G	G	G	G	G	G	G	G
recC	727417	39	G	G	G	G	G	G	G	G	G	G	G	G	G	G	G	G	G	G	G	G	G
recC	727440	40	G	G	G	G	G	G	G	G	G	G	G	G	G	G	G	G	G	G	G	G	G
end	770290	41	G	G	G	G	G	G	G	G	G	G	G	G	G	G	G	G	G	G	G	G	G
end	770291	42	T	T	T	T	T	T	T	T	T	T	T	T	T	T	T	T	T	T	T	T	T
end	770299	43	G	G	G	G	G	G	G	G	G	G	G	G	G	G	G	G	G	G	G	G	G
end	770388	44	G	G	G	G	G	G	G	G	G	G	G	G	G	G	G	G	G	G	G	G	G
end	770472	45	C	C	C	C	C	C	C	C	C	C	C	C	C	C	C	C	C	T	C	C	C
end	770488	46	G	G	G	G	G	G	G	G	G	G	G	G	G	G	G	G	G	G	T	G	G
ligD	1046360	47	T	T	T	T	T	T	T	T	T	T	T	T	T	T	T	T	T	T	T	T	T
ligD	1046991	48	C	C	C	C	C	C	C	C	C	C	C	C	C	C	C	C	C	C	C	C	C
ligD	1047068	49	G	G	G	G	G	G	G	G	G	G	G	G	G	G	G	G	G	G	G	G	G
ligD	1047165	50	G	G	C	G	G	G	G	G	G	G	G	G	G	G	G	G	G	G	G	G	G
ligD	1047683	51	C	C	C	C	C	C	C	C	C	C	C	C	C	C	C	T	T	C	C	C	T
ligD	1048058	52	G	T	G	G	G	G	G	G	G	G	T	G	G	G	G	G	G	G	G	G	G
			C19	C20	C21	C22	C23	C24	C25	C26	C27	C28	C29	C30	C32	C33	C34	C35	C36	C37	C38	C39	C40
ligD	1048102	53	C	C	T	C	C	C	C	C	C	C	C	C	C	C	C	C	C	C	C	C	C
ligD	1048225	54	G	G	G	G	G	G	G	G	G	G	G	G	A	G	G	G	G	G	G	G	G
rv0944	1053769	55	C	C	C	C	C	C	C	C	C	C	C	C	C	C	C	C	C	C	C	C	C
rv0944	1053782	56	G	G	G	G	G	G	G	G	G	G	G	G	G	G	G	G	G	G	G	G	G
rv0944	1054136	57	C	C	C	C	C	C	C	C	C	C	C	C	C	C	C	C	C	C	C	C	C
rv0944	1054164	58	T	T	T	T	T	T	T	T	T	T	T	T	T	T	G	T	T	T	T	T	T
uvrD1	1059643	59	G	G	G	G	G	G	G	G	G	G	G	G	G	G	G	G	G	G	G	G	G
uvrD1	1060339	60	C	C	C	C	C	C	T	C	C	C	C	C	C	C	C	C	C	C	C	C	C
uvrD1	1060401	61	C	C	C	C	C	C	C	C	C	C	C	C	C	C	C	C	C	C	C	C	C
mfd	1139089	62	G	G	G	G	G	G	G	G	G	G	G	G	G	G	G	G	G	G	G	G	G
mfd	1139102	63	G	G	G	G	G	G	G	G	G	G	G	G	G	G	G	G	G	G	G	G	G
mfd	1139222	64	G	G	G	G	G	G	G	G	G	G	G	G	A	G	G	G	G	G	G	G	G
mfd	1139796	65	T	T	T	T	T	T	T	T	T	T	T	T	T	T	T	T	T	T	T	T	T
mfd	1139944	66	C	C	C	C	C	C	C	C	C	C	C	C	C	C	C	C	C	C	C	C	C
mfd	1140049	67	T	T	T	T	T	T	T	T	T	T	T	T	T	T	T	T	T	C	T	T	T
mfd	1141064	68	G	G	G	G	G	G	G	G	G	G	G	G	G	G	G	G	G	G	G	G	G
mfd	1141775	69	G	G	G	G	G	G	G	G	G	G	G	G	G	G	G	G	G	G	G	G	G
mfd	1142266	70	C	C	C	C	C	A	C	C	A	C	C	A	A	A	A	A	A	A	A	A	A
mutT2	1286714	71	C	C	C	C	C	C	C	C	C	C	C	C	C	C	C	C	C	C	C	C	C
mutT2	1286766	72	G	G	G	G	G	G	G	G	G	G	G	G	G	G	G	G	G	G	G	G	G
tagA	1353593	73	C	C	C	C	C	C	C	C	C	C	C	C	C	C	C	C	C	C	C	C	C
tagA	1353906	74	G	G	G	G	G	G	G	G	G	G	G	G	G	G	G	G	G	G	G	G	G
tagA	1354030	75	A	A	A	A	A	A	A	A	A	A	A	A	A	A	A	A	A	A	A	A	A
ogt	1477588	76	C	C	C	C	C	C	C	C	C	C	C	C	C	C	C	C	C	C	C	C	C
ogt	1477596	77	G	G	G	G	G	G	G	G	G	G	G	G	G	G	G	G	G	G	G	G	G
alkA	1477746	78	G	G	G	G	G	G	G	G	G	G	G	G	G	G	G	G	G	G	G	G	G
alkA	1477878	79	C	C	C	C	C	C	C	C	C	C	C	C	C	C	C	T	C	C	C	C	C
alkA	1477978	80	C	C	C	C	C	C	C	C	C	C	C	C	C	C	C	C	C	C	C	C	C
alkA	1478109	81	C	C	C	C	C	C	C	C	C	C	C	C	C	C	C	C	C	C	C	C	C
alkA	1478172	82	A	A	A	A	A	A	A	A	A	A	A	A	A	A	A	A	A	A	A	A	A
alkA	1478182	83	C	C	C	C	C	C	C	C	C	C	C	C	C	C	C	C	C	C	C	C	C
alkA	1478222	84	G	G	G	G	G	G	G	G	G	G	G	G	G	G	G	G	G	G	G	G	G
alkA	1478227	85	G	G	G	G	G	G	G	C	G	G	G	G	G	G	G	G	G	G	G	G	G
alkA	1478303	86	C	C	C	C	C	C	C	C	C	C	C	C	C	C	C	C	C	C	C	C	C
alkA	1478312	87	G	G	G	G	G	G	G	G	G	G	G	G	G	G	G	G	G	G	G	G	G
alkA	1478357	88	C	C	C	C	C	C	C	C	C	C	C	C	C	C	C	C	C	C	C	C	C
alkA	1478883	89	G	G	G	G	G	G	G	G	G	G	G	G	G	G	G	G	G	G	G	G	G
alkA	1479085	90	A	A	A	A	A	A	A	A	A	A	A	A	G	A	A	A	A	A	A	A	A
uvrC	1594513	91	G	G	G	G	G	G	G	G	G	G	G	G	A	G	G	G	G	G	G	G	G
uvrC	1594594	92	G	G	G	G	G	G	G	G	G	G	G	G	G	G	G	G	G	G	G	G	G
uvrC	1594895	93	G	G	G	G	G	G	G	G	G	G	G	G	G	G	G	G	G	G	G	G	G
uvrC	1594906	94	G	G	G	G	G	G	G	G	G	G	G	G	G	G	G	G	G	G	G	G	G
uvrC	1595085	95	G	G	G	G	G	G	G	G	G	G	G	G	G	G	G	G	G	G	G	G	G
uvrC	1595286	96	C	C	C	C	C	C	C	C	C	C	C	C	C	C	C	C	C	C	C	C	C
uvrC	1595342	97	T	T	T	T	T	T	T	T	T	T	T	T	T	T	T	T	T	T	T	T	T
dinX	1740535	98	G	G	G	G	G	G	G	G	G	A	G	G	G	G	G	G	G	G	G	G	G
dinX	1740771	99	C	C	C	C	C	A	C	C	A	C	C	A	A	A	A	A	A	A	A	A	A
polA	1831220	100	A	A	A	A	A	A	A	A	A	A	A	A	A	A	A	A	A	A	A	A	A
polA	1831226	101	A	A	A	A	A	A	A	A	A	A	A	A	A	A	A	A	A	A	A	A	A
polA	1831288	102	C	C	C	C	C	C	C	C	C	C	C	C	C	C	C	C	C	C	C	C	C
polA	1831340	103	C	C	C	C	C	C	C	C	C	C	C	C	C	C	C	C	C	C	C	C	C
polA	1831531	104	G	G	G	G	G	G	G	G	G	G	G	G	G	G	G	G	G	G	G	G	G
			C19	C20	C21	C22	C23	C24	C25	C26	C27	C28	C29	C30	C32	C33	C34	C35	C36	C37	C38	C39	C40
polA	1831734	105	C	C	C	C	C	C	C	C	C	C	C	C	C	C	C	C	C	C	C	C	C
polA	1831827	106	C	C	C	C	C	C	C	C	C	C	C	C	C	C	C	C	C	C	C	C	C
polA	1832293	107	G	G	G	G	G	G	G	G	G	G	G	G	G	G	G	G	G	G	G	G	G
polA	1832350	108	G	G	G	G	G	G	G	G	G	G	G	G	G	G	G	G	G	G	G	G	G
polA	1832485	109	C	C	C	C	C	C	C	C	C	C	C	C	C	C	C	C	C	C	C	C	C
polA	1832509	110	C	C	C	C	C	C	C	C	C	C	C	C	C	C	C	C	C	C	C	C	C
polA	1832642	111	G	G	G	G	G	G	G	G	G	G	G	G	T	G	G	G	G	G	G	G	G
polA	1832643	112	G	G	G	G	G	G	G	G	G	G	G	G	C	G	G	G	G	G	G	G	G
polA	1832738	113	C	C	C	C	C	C	C	C	C	C	C	C	T	C	C	C	C	C	C	C	C
polA	1832806	114	C	C	C	C	C	C	C	C	C	C	C	C	C	C	C	C	C	C	C	C	C
polA	1833025	115	C	C	C	C	C	C	C	C	C	C	C	C	C	C	C	C	C	C	C	C	C
uvrB	1837168	116	G	G	G	G	G	G	G	G	G	G	G	G	G	G	G	G	G	G	G	G	G
uvrB	1837501	117	T	T	T	T	T	T	T	T	T	T	T	T	T	T	T	T	T	T	T	T	T
uvrB	1838097	118	A	A	A	A	A	A	A	A	A	A	A	A	A	A	A	A	A	A	A	G	A
uvrB	1838153	119	G	A	G	G	G	G	G	G	G	G	A	G	G	G	G	G	G	G	G	G	G
uvrB	1838287	120	A	A	A	A	A	A	A	A	A	A	A	A	A	A	A	A	A	A	A	A	A
uvrB	1838453	121	C	C	C	C	C	C	C	C	C	C	C	C	C	C	C	C	C	C	C	C	C
uvrB	1838493	122	G	G	G	G	G	G	G	G	G	G	G	G	G	G	G	G	G	G	G	G	G
uvrA	1845811	123	G	G	G	G	G	G	G	G	G	G	G	G	G	G	G	G	G	G	G	G	G
uvrA	1846020	124	C	C	C	C	C	C	C	C	C	C	C	C	C	C	C	C	C	C	C	C	C
uvrA	1846157	125	T	T	T	T	T	T	T	T	T	T	T	T	T	T	T	T	T	T	T	T	T
uvrA	1846552	126	G	G	G	G	G	G	G	G	G	G	G	G	G	G	G	G	G	G	G	G	G
recN	1919736	127	T	T	T	T	T	G	T	T	T	T	T	T	T	T	T	T	T	T	T	T	T
recN	1919945	128	C	C	C	C	C	C	C	C	C	C	C	C	T	C	C	C	C	C	C	C	C
recN	1920037	129	G	G	G	G	G	G	G	G	G	G	G	G	G	G	G	G	G	G	G	G	G
recN	1920120	130	G	G	G	G	G	G	G	G	G	G	G	G	T	G	G	G	G	G	G	G	G
recN	1920360	131	A	A	A	A	A	A	A	A	A	A	A	A	A	A	A	A	A	A	A	A	A
recN	1920713	132	C	C	C	C	C	C	C	C	C	C	C	C	C	C	C	C	C	C	C	C	C
recO	2643653	133	C	C	C	C	C	C	C	C	C	C	C	C	T	C	C	C	C	C	C	C	C
recO	2643658	134	G	G	G	G	G	G	G	G	G	G	G	G	G	G	G	G	G	G	G	G	G
recO	2644035	135	C	C	C	C	C	C	C	C	C	C	C	T	C	C	C	C	C	C	C	C	C
rv2464C	2767631	136	G	G	G	G	G	G	G	G	G	G	G	A	G	A	G	G	G	G	G	G	G
mrr	2852391	137	C	C	C	C	C	C	C	C	C	C	C	C	C	C	C	C	C	C	C	C	C
mrr	2852417	138	G	G	G	G	G	G	G	G	G	G	A	G	G	G	G	G	G	G	G	G	G
ruvB	2923264	139	C	C	C	C	C	C	C	C	C	C	C	C	C	C	C	C	C	C	C	T	C
ruvB	2923391	140	G	G	G	G	G	G	G	G	G	G	G	G	G	G	G	G	G	G	G	G	G
ruvB	2923480	141	C	C	C	C	C	C	C	C	C	C	C	C	C	C	C	C	C	C	G	C	C
ruvB	2924056	142	C	C	C	C	C	C	C	C	C	T	C	C	C	C	C	C	C	C	C	C	C
ruvA	2924494	143	G	G	G	G	G	G	G	G	G	G	G	G	G	G	A	G	G	G	G	G	G
ruvA	2924782	144	G	G	G	G	G	G	G	G	G	G	G	G	G	G	G	G	G	G	G	G	G
dut	3013784	145	G	G	G	G	G	G	G	G	G	G	G	G	G	G	G	G	G	G	G	G	G
dut	3014120	146	C	C	C	C	C	C	C	C	C	C	C	C	C	C	C	C	C	C	C	C	C
lexA	3031854	147	G	G	G	G	G	G	G	G	G	G	G	G	G	G	G	G	G	G	G	G	G
lexA	3032137	148	T	T	T	T	T	T	T	T	T	T	T	T	T	T	T	T	T	T	T	T	T
recX	3048568	149	C	C	C	C	C	C	C	C	C	C	C	C	C	C	C	T	C	C	C	C	C
recX	3048912	150	G	G	G	G	G	G	G	G	G	G	G	G	G	G	G	G	G	G	G	G	G
recA	3049806	151	G	G	G	G	G	G	G	G	G	G	G	G	G	G	G	G	G	G	G	G	G
recA	3050284	152	A	G	G	G	G	G	G	G	G	G	G	G	G	G	G	G	G	G	G	G	G
recA	3051068	153	G	A	G	G	G	G	G	G	G	G	A	G	G	G	G	G	G	G	G	G	G
dinF	3142417	154	G	G	G	G	G	G	G	G	G	G	G	G	G	G	G	G	G	G	G	G	G
dinF	3142580	155	C	C	C	C	C	C	C	C	C	C	C	C	C	C	C	C	C	C	C	C	C
dinF	3142657	156	G	G	G	G	G	G	G	G	G	G	G	G	G	G	G	G	G	G	G	G	A
			C19	C20	C21	C22	C23	C24	C25	C26	C27	C28	C29	C30	C32	C33	C34	C35	C36	C37	C38	C39	C40
dinF	3142752	157	G	G	G	G	G	G	G	G	G	G	G	G	G	G	G	G	G	G	T	G	G
dinF	3143100	158	T	T	T	T	T	T	T	T	T	T	T	T	T	T	T	T	T	T	T	T	T
dinF	3143158	159	G	G	G	G	G	G	G	G	G	G	G	G	G	G	G	G	G	G	G	G	G
mutM	3239164	160	A	A	A	A	A	A	A	A	A	A	A	A	A	A	A	A	A	A	A	A	A
mutM	3239269	161	A	A	A	A	A	A	A	A	A	A	A	A	A	A	A	A	A	A	A	A	A
recG	3327780	162	G	G	G	G	G	G	G	G	G	G	G	G	G	G	G	G	G	G	G	G	G
recG	3328495	163	C	C	C	C	C	C	C	C	C	C	C	C	G	C	C	C	C	C	C	C	C
recG	3328610	164	C	C	C	C	C	C	C	C	C	C	C	C	C	C	C	C	C	C	C	C	C
recG	3329094	165	C	C	C	C	C	C	C	C	C	C	C	C	C	C	C	C	C	C	C	C	C
recG	3329792	166	C	C	C	C	C	C	C	C	C	C	C	C	C	C	C	A	C	C	C	C	C
recG	3329930	167	A	A	A	A	A	A	A	A	A	A	A	A	A	A	A	A	A	A	A	A	A
ung	3332216	168	C	C	C	C	C	C	C	C	C	C	C	C	C	C	C	C	C	C	C	C	C
ung	3332254	169	G	G	G	G	G	G	G	G	G	G	G	G	G	G	G	G	G	G	G	G	G
ung	3332289	170	C	C	C	C	C	C	C	C	C	C	C	C	C	C	C	C	C	C	C	C	C
ung	3332626	171	G	G	G	G	G	G	G	G	G	G	G	G	G	G	G	G	G	G	G	G	G
rv2979C	3335297	172	A	A	A	A	A	A	A	A	A	A	A	A	A	A	A	A	A	A	A	A	A
rv2979C	3335514	173	A	A	A	A	A	A	A	A	A	A	A	A	A	A	A	A	A	A	A	A	A
rv2979C	3335708	174	C	C	C	C	C	C	C	C	C	C	C	C	G	C	C	C	C	C	C	C	C
mutT1	3342207	175	C	C	C	C	C	C	C	C	C	C	C	C	C	C	C	C	C	C	C	C	C
mutT1	3342586	176	A	A	A	A	A	A	A	A	A	A	A	A	A	A	A	A	A	A	A	A	A
mutT1	3342887	177	A	A	A	A	A	A	A	A	A	A	A	A	A	C	A	A	A	A	A	A	A
mutT1	3342959	178	C	C	C	C	C	C	C	C	C	C	C	C	C	C	C	C	C	C	C	C	C
mutT1	3343007	179	C	C	C	C	C	C	C	C	C	C	C	C	C	C	C	C	C	C	C	C	C
ligA	3372691	180	G	G	G	G	G	G	G	G	G	G	G	G	G	G	G	G	G	G	G	G	G
ligA	3374021	181	C	C	C	C	C	C	C	C	C	C	C	C	C	C	C	C	C	C	C	C	C
ligA	3374141	182	C	C	C	C	C	C	C	C	C	C	C	C	C	C	C	C	C	C	C	C	C
ligA	3374277	183	C	C	C	C	C	C	C	C	C	C	C	C	C	C	C	C	C	C	C	C	C
dinP	3416734	184	G	G	G	G	G	G	G	G	G	G	G	G	G	G	G	G	G	G	G	A	G
dinP	3417043	185	T	T	T	T	T	T	T	T	T	T	T	T	T	T	T	T	T	T	T	T	T
dinP	3417198	186	C	C	C	C	C	C	C	C	C	C	C	C	C	C	C	C	C	C	C	C	C
dinP	3417404	187	G	G	G	G	G	G	G	G	G	G	G	G	G	G	G	G	G	G	G	G	G
dinP	3417550	188	G	G	G	G	G	G	G	G	G	G	G	G	G	G	G	G	G	G	G	G	G
ligB	3425854	189	T	T	T	T	T	T	T	T	T	T	T	T	T	T	T	T	C	T	T	T	T
ligB	3425952	190	C	C	C	C	C	C	C	C	C	C	C	C	C	C	C	C	C	C	C	C	C
ligB	3425980	191	G	G	G	G	G	G	G	G	G	G	G	G	G	G	G	G	G	G	G	G	G
ligB	3426021	192	G	G	G	G	G	G	G	G	G	G	G	G	G	G	G	G	G	G	G	G	G
ligB	3426157	193	G	G	G	G	G	G	G	G	G	G	G	G	G	G	G	G	G	G	G	G	G
ligB	3426253	194	G	G	G	G	G	G	G	G	G	G	G	G	G	G	G	G	G	G	G	G	G
ligB	3426613	195	C	C	C	C	C	C	C	C	C	C	C	C	C	C	C	C	C	C	C	C	G
ligB	3426795	196	G	G	G	G	G	C	G	G	C	G	G	C	C	C	C	C	C	C	C	C	C
uvrD2	3569631	197	G	G	G	G	G	G	G	G	G	G	G	G	G	G	G	G	G	G	G	G	G
uvrD2	3569866	198	G	G	G	G	G	G	G	G	G	G	G	G	G	G	G	G	G	G	G	G	G
uvrD2	3570229	199	G	G	G	G	G	G	G	G	G	G	G	G	G	G	G	G	G	G	G	G	G
uvrD2	3570843	200	C	C	C	C	C	C	C	C	C	C	C	C	C	C	C	C	C	C	C	C	C
uvrD2	3570910	201	C	C	C	C	C	C	C	C	C	C	C	C	C	C	C	C	C	C	C	C	C
nudC	3572741	202	G	G	G	G	G	G	G	G	G	G	G	G	G	G	G	G	G	G	G	G	G
nudC	3572828	203	C	C	C	C	C	C	C	C	C	C	C	C	C	C	C	C	C	C	C	C	C
nudC	3572834	204	A	A	A	A	A	A	A	A	A	A	A	A	C	A	A	A	A	A	A	A	A
nudC	3573270	205	C	C	C	C	C	C	C	C	C	C	C	C	C	C	C	C	C	C	C	C	C
nudC	3573374	206	A	A	A	A	A	A	A	A	A	A	A	A	A	A	A	A	A	A	A	A	A
nei	3681349	207	C	C	C	C	C	C	C	C	C	C	C	C	C	C	C	C	C	C	C	C	C
nei	3681548	208	A	A	A	A	A	A	A	A	A	A	A	A	C	A	A	A	A	A	A	A	A
			C19	C20	C21	C22	C23	C24	C25	C26	C27	C28	C29	C30	C32	C33	C34	C35	C36	C37	C38	C39	C40
nei	3681937	209	G	G	G	C	G	G	G	G	G	G	G	G	G	G	G	G	G	G	G	G	G
nei	3682023	210	C	C	C	C	C	C	C	C	C	C	C	C	C	C	C	C	C	C	C	C	C
deoA	3702543	211	C	C	C	C	C	C	C	C	C	C	C	C	C	C	C	C	C	C	C	C	C
deoA	3702882	212	G	G	G	G	G	G	G	G	G	G	G	G	G	G	G	G	G	G	G	G	G
deoA	3703210	213	G	G	G	G	G	G	G	G	G	G	G	G	G	G	G	G	G	G	G	G	G
deoA	3703264	214	G	G	G	G	G	G	G	G	G	G	G	G	G	G	G	G	G	G	G	G	G
deoA	3703353	215	G	G	G	G	G	G	G	G	G	G	G	G	G	G	G	G	G	G	G	G	G
radA	4026593	216	G	G	G	G	G	G	G	G	G	G	G	G	G	G	G	G	G	G	G	G	G
radA	4026800	217	G	G	G	G	G	G	G	G	G	G	G	G	C	G	G	G	G	G	G	G	G
radA	4026899	218	A	A	A	A	A	A	A	A	A	A	A	A	A	A	A	A	G	A	A	A	A
radA	4027374	219	C	C	C	C	C	C	C	C	C	C	C	C	C	C	C	C	C	C	C	C	C
mutY	4030543	220	A	A	C	A	C	A	A	A	A	A	A	A	A	A	A	A	A	A	A	A	A
mutY	4031199	221	A	A	A	A	A	A	A	A	A	A	A	A	A	A	A	A	A	A	A	A	A
mutY	4031202	222	C	C	C	C	C	C	C	C	C	C	C	C	C	C	C	C	C	C	C	C	C
rv3644C	4081554	223	G	G	G	G	G	G	G	G	G	G	G	G	G	G	G	G	G	G	G	G	G
rv3644C	4081987	224	C	C	C	C	C	C	C	C	C	C	C	C	G	C	C	C	C	C	C	C	C
rv3644C	4081996	225	C	C	C	C	C	C	C	C	C	C	C	C	G	C	C	C	C	C	C	C	C
rv3644C	4082100	226	G	G	G	G	G	G	G	G	G	G	G	G	G	G	G	G	G	G	G	G	G
rv3644C	4082427	227	C	C	C	C	C	C	C	C	C	C	C	C	C	C	C	C	C	G	C	C	C
nth	4115890	228	C	C	C	C	C	C	C	C	C	C	C	C	C	C	C	C	C	C	C	C	C
dnaQ	4155903	229	C	C	C	C	C	C	C	C	C	C	C	C	C	C	C	C	C	C	C	C	C
dnaQ	4156076	230	C	C	C	A	C	C	C	C	C	C	C	C	C	C	C	C	C	C	C	C	C
dnaQ	4156099	231	T	T	T	T	T	T	T	T	T	T	T	T	T	T	T	T	G	T	T	T	T
dnaQ	4156239	232	T	T	T	T	T	T	T	T	T	T	T	T	C	T	T	T	T	T	T	T	T
dnaQ	4156421	233	C	C	C	C	C	C	C	C	T	C	C	C	C	C	C	C	C	C	C	C	C
dnaQ	4156467	234	T	T	T	T	T	T	T	T	T	T	T	T	T	T	T	T	T	T	T	T	T
dnaQ	4156503	235	G	G	G	G	G	G	G	G	G	G	G	G	A	G	G	G	G	G	G	G	G
recR	4160593	236	T	T	T	T	T	T	T	T	T	T	T	T	T	T	T	T	T	T	T	T	T
recR	4160629	237	G	G	G	G	G	G	G	G	G	G	G	G	G	G	G	G	G	G	G	G	G
dnaZX	4165888	238	G	G	G	G	G	G	G	G	G	G	G	G	G	G	G	G	G	G	G	G	G
dnaZX	4165937	239	C	C	C	C	C	C	C	C	C	C	C	C	C	C	C	C	C	C	C	C	C
dnaZX	4166290	240	C	C	C	C	C	C	C	C	C	C	C	C	C	C	C	C	C	C	C	C	C
dnaZX	4166441	241	C	C	C	C	C	C	C	C	C	C	C	C	C	C	C	C	C	C	C	C	C
ligC	4181901	242	C	C	C	C	C	C	C	C	C	C	C	C	C	C	C	C	C	C	C	C	C
ligC	4182283	243	G	G	G	G	G	G	G	G	G	G	G	G	G	G	G	G	G	G	G	G	G
ligC	4182387	244	G	G	G	G	G	G	G	G	G	G	G	G	G	G	G	G	G	G	G	G	G
ligC	4182492	245	G	G	G	G	G	G	G	G	G	G	G	G	A	G	G	G	G	G	G	G	G
ligC	4182559	246	C	C	C	C	C	C	C	C	C	C	C	C	C	C	C	C	C	C	C	C	C
ligC	4182566	247	G	G	G	G	G	T	G	G	G	G	G	G	G	G	G	G	G	G	T	G	G
ligC	4182694	248	A	A	A	A	A	A	A	A	A	A	A	A	A	A	A	G	G	A	A	A	G
mutT4	4393590	249	C	C	C	C	C	C	C	C	C	C	C	C	C	C	C	C	C	C	C	C	C
mutT4	4393745	250	G	G	G	G	G	G	G	G	G	G	G	G	G	G	G	G	G	G	G	G	G
mutT4	4393838	251	C	C	C	C	C	C	C	C	C	C	C	C	C	C	C	C	C	C	C	C	C
mutT4	4394224	252	A	A	A	A	A	A	A	A	A	A	A	A	A	A	A	A	A	A	A	A	A
			C41	C42	C43	C44	C45	C46	C47	C48
dnaN	2347	1	A	A	A	A	A	A	A	A
dnaN	2380	2	C	C	C	C	C	C	C	C
dnaN	2532	3	T	T	T	T	T	T	T	T
dnaN	2607	4	C	C	C	C	C	C	C	C
recF	3446	5	C	C	C	C	C	C	C	C
recF	3452	6	T	T	T	T	T	T	T	T
recF	3751	7	T	T	T	T	T	T	T	T
recF	4013	8	C	C	C	C	C	C	C	C
recF	4080	9	G	G	G	G	G	G	G	G
mutT3	500326	10	C	C	C	C	C	C	C	C
mutT3	500339	11	G	G	G	G	G	G	G	G
recD	720127	12	A	A	A	A	A	A	A	A
recD	720282	13	C	C	C	C	C	C	C	C
recD	720382	14	A	A	A	A	A	A	A	A
recD	720738	15	A	A	A	A	A	A	A	A
recD	720778	16	G	G	G	G	G	G	G	G
recD	720863	17	C	C	C	C	C	C	C	C
recD	721108	18	A	A	A	A	A	A	A	A
recD	721208	19	G	G	G	G	G	G	G	G
recD	721373	20	A	A	A	A	A	A	A	A
recD	721498	21	C	C	C	C	C	C	C	C
recD	721613	22	C	C	C	C	C	C	C	C
recB	722583	23	G	G	G	G	G	G	G	G
recB	722604	24	G	G	G	G	G	G	G	G
recB	722852	25	C	C	C	C	C	C	C	C
recB	723473	26	G	G	G	G	G	G	G	G
recB	723778	27	A	G	G	G	G	G	G	G
recB	724794	28	G	G	G	G	G	G	G	G
recC	725074	29	G	G	G	G	G	G	G	G
recC	725190	30	C	C	C	C	C	C	C	C
recC	725611	31	G	G	G	G	G	G	G	G
recC	726198	32	C	C	C	C	C	C	C	C
recC	726498	33	G	G	G	G	G	G	G	G
recC	726703	34	G	G	G	T	G	G	G	T
recC	726737	35	G	G	G	G	G	G	G	G
recC	726816	36	C	C	C	C	G	G	G	C
recC	727020	37	C	C	C	C	C	C	C	C
recC	727321	38	G	G	G	G	G	G	G	G
recC	727417	39	G	G	G	G	G	G	C	G
recC	727440	40	G	G	G	G	G	G	G	G
end	770290	41	G	G	G	G	G	G	G	G
end	770291	42	T	T	T	T	T	T	T	T
end	770299	43	G	G	G	G	G	G	G	G
end	770388	44	G	G	G	G	G	G	G	G
end	770472	45	C	C	C	C	C	C	C	C
end	770488	46	G	G	G	G	G	G	G	G
ligD	1046360	47	T	T	T	T	T	T	T	T
ligD	1046991	48	C	C	C	C	C	C	C	C
ligD	1047068	49	G	G	G	G	G	G	G	G
ligD	1047165	50	G	G	G	G	G	G	G	G
ligD	1047683	51	C	T	T	C	C	C	C	C
ligD	1048058	52	G	G	G	G	G	G	G	G
			C41	C42	C43	C44	C45	C46	C47	C48
ligD	1048102	53	C	C	C	C	C	C	C	C
ligD	1048225	54	G	G	G	G	G	G	G	G
rv0944	1053769	55	C	C	C	C	C	C	C	C
rv0944	1053782	56	G	G	G	G	G	G	G	G
rv0944	1054136	57	C	C	C	C	C	C	C	C
rv0944	1054164	58	T	T	T	T	T	T	T	T
uvrD1	1059643	59	G	G	G	G	G	G	G	G
uvrD1	1060339	60	C	C	C	C	C	C	C	C
uvrD1	1060401	61	C	C	C	C	C	C	C	C
mfd	1139089	62	G	G	G	G	G	G	G	G
mfd	1139102	63	G	G	G	G	G	A	G	G
mfd	1139222	64	G	G	G	G	G	G	G	G
mfd	1139796	65	T	T	T	T	T	T	T	T
mfd	1139944	66	C	C	T	C	C	C	C	C
mfd	1140049	67	T	T	T	T	T	T	T	T
mfd	1141064	68	G	G	G	G	G	G	G	G
mfd	1141775	69	G	G	G	G	G	G	G	G
mfd	1142266	70	A	A	A	C	A	A	A	C
mutT2	1286714	71	C	C	C	C	C	C	C	C
mutT2	1286766	72	G	G	G	G	G	G	G	G
tagA	1353593	73	T	C	C	C	C	C	C	C
tagA	1353906	74	G	G	G	G	G	G	G	G
tagA	1354030	75	A	A	A	A	A	A	A	A
ogt	1477588	76	C	C	C	C	C	C	C	C
ogt	1477596	77	G	G	G	G	G	G	G	G
alkA	1477746	78	G	G	G	G	G	G	G	G
alkA	1477878	79	C	C	C	C	C	C	C	C
alkA	1477978	80	C	C	C	C	C	C	C	C
alkA	1478109	81	C	C	C	C	C	C	C	C
alkA	1478172	82	A	A	A	A	A	A	A	A
alkA	1478182	83	C	C	C	C	C	C	C	C
alkA	1478222	84	G	G	G	G	G	G	G	G
alkA	1478227	85	G	G	G	G	G	G	G	G
alkA	1478303	86	C	C	C	C	C	C	C	C
alkA	1478312	87	G	G	G	G	G	G	G	G
alkA	1478357	88	C	C	C	C	C	C	C	C
alkA	1478883	89	G	G	G	G	G	G	G	G
alkA	1479085	90	A	A	A	A	A	A	A	A
uvrC	1594513	91	G	G	G	G	G	G	G	G
uvrC	1594594	92	G	G	G	G	G	G	G	G
uvrC	1594895	93	G	G	G	G	G	G	G	G
uvrC	1594906	94	G	G	G	G	G	G	G	G
uvrC	1595085	95	G	G	G	G	G	G	G	G
uvrC	1595286	96	C	C	C	C	A	C	C	C
uvrC	1595342	97	T	T	T	T	T	T	T	T
dinX	1740535	98	G	G	G	G	G	G	G	G
dinX	1740771	99	A	A	A	C	A	A	A	C
polA	1831220	100	A	A	A	A	A	A	A	A
polA	1831226	101	A	A	A	A	A	A	A	A
polA	1831288	102	C	C	C	C	C	C	C	C
polA	1831340	103	C	C	C	T	C	C	C	C
polA	1831531	104	G	G	G	G	G	G	G	G
			C41	C42	C43	C44	C45	C46	C47	C48
polA	1831734	105	C	C	C	C	C	C	C	C
polA	1831827	106	C	C	C	C	C	C	C	C
polA	1832293	107	G	G	G	G	G	G	G	G
polA	1832350	108	G	G	G	G	G	G	G	G
polA	1832485	109	C	C	C	C	C	C	C	C
polA	1832509	110	C	C	C	C	C	C	C	C
polA	1832642	111	G	G	G	G	G	G	G	G
polA	1832643	112	G	G	G	G	G	G	G	G
polA	1832738	113	C	C	C	C	C	C	C	C
polA	1832806	114	C	C	C	C	C	C	C	C
polA	1833025	115	C	C	C	C	C	C	C	C
uvrB	1837168	116	G	G	G	G	G	G	G	G
uvrB	1837501	117	T	T	T	T	T	T	T	T
uvrB	1838097	118	A	A	A	A	A	A	A	A
uvrB	1838153	119	G	G	G	G	G	G	G	G
uvrB	1838287	120	A	A	A	A	A	A	A	A
uvrB	1838453	121	C	C	C	C	C	C	C	C
uvrB	1838493	122	A	G	G	G	G	G	G	G
uvrA	1845811	123	G	G	G	G	A	G	G	G
uvrA	1846020	124	C	C	C	C	C	C	C	C
uvrA	1846157	125	T	T	C	T	T	T	T	T
uvrA	1846552	126	G	G	G	G	G	G	G	G
recN	1919736	127	T	T	T	T	T	T	T	T
recN	1919945	128	C	C	C	C	C	C	C	C
recN	1920037	129	G	G	G	G	G	G	G	G
recN	1920120	130	G	G	G	G	G	G	G	G
recN	1920360	131	A	A	A	A	A	A	A	A
recN	1920713	132	C	C	C	C	C	C	C	C
recO	2643653	133	C	C	C	C	C	C	C	C
recO	2643658	134	G	G	G	G	G	G	G	C
recO	2644035	135	C	C	C	C	C	C	C	C
rv2464C	2767631	136	G	G	G	G	G	G	G	G
mrr	2852391	137	C	C	C	C	C	C	C	C
mrr	2852417	138	G	G	G	G	G	G	G	G
ruvB	2923264	139	C	C	C	C	C	C	C	C
ruvB	2923391	140	G	G	G	G	G	G	G	G
ruvB	2923480	141	C	C	C	C	C	C	C	C
ruvB	2924056	142	C	C	C	C	C	C	C	C
ruvA	2924494	143	G	G	G	G	G	G	G	G
ruvA	2924782	144	G	G	G	G	G	G	G	G
dut	3013784	145	G	G	G	G	G	G	G	G
dut	3014120	146	C	C	C	C	C	C	C	C
lexA	3031854	147	G	G	G	G	G	G	G	G
lexA	3032137	148	T	T	T	T	T	T	T	T
recX	3048568	149	C	C	C	C	C	C	C	C
recX	3048912	150	G	G	G	G	G	G	G	G
recA	3049806	151	G	G	G	G	G	G	G	G
recA	3050284	152	G	G	G	G	G	G	G	G
recA	3051068	153	G	G	G	G	G	G	G	G
dinF	3142417	154	G	G	G	G	G	G	G	G
dinF	3142580	155	C	C	C	C	C	C	C	C
dinF	3142657	156	G	G	G	G	G	G	G	G
			C41	C42	C43	C44	C45	C46	C47	C48
dinF	3142752	157	G	G	G	G	G	G	G	G
dinF	3143100	158	T	T	T	T	T	T	T	T
dinF	3143158	159	G	G	G	G	G	G	G	G
mutM	3239164	160	A	A	A	A	A	A	A	A
mutM	3239269	161	A	A	A	A	A	A	A	A
recG	3327780	162	G	G	G	G	G	G	G	G
recG	3328495	163	C	C	C	C	C	C	C	C
recG	3328610	164	C	C	C	C	C	C	C	C
recG	3329094	165	C	C	C	C	C	C	C	C
recG	3329792	166	C	C	C	C	C	C	C	C
recG	3329930	167	A	A	A	A	A	A	A	A
ung	3332216	168	C	C	C	C	C	C	C	C
ung	3332254	169	G	G	G	G	G	G	G	G
ung	3332289	170	C	C	C	C	C	C	C	C
ung	3332626	171	G	G	G	G	G	G	G	G
rv2979C	3335297	172	A	A	A	A	A	A	A	A
rv2979C	3335514	173	A	A	A	A	A	A	A	A
rv2979C	3335708	174	C	C	C	C	C	C	C	C
mutT1	3342207	175	C	C	C	C	C	C	C	C
mutT1	3342586	176	A	A	A	A	A	A	A	A
mutT1	3342887	177	A	A	A	A	A	A	A	A
mutT1	3342959	178	C	C	C	C	C	C	C	C
mutT1	3343007	179	C	C	C	C	C	C	C	C
ligA	3372691	180	G	G	G	G	G	G	G	G
ligA	3374021	181	T	C	C	C	C	C	C	C
ligA	3374141	182	C	C	C	C	C	C	C	C
ligA	3374277	183	C	C	C	C	C	C	C	C
dinP	3416734	184	G	G	G	G	G	G	G	G
dinP	3417043	185	T	T	T	T	T	T	T	T
dinP	3417198	186	C	C	C	C	C	C	C	C
dinP	3417404	187	G	G	G	G	G	G	G	G
dinP	3417550	188	G	G	G	G	G	G	G	G
ligB	3425854	189	T	T	T	T	T	T	T	T
ligB	3425952	190	C	C	C	C	C	C	C	C
ligB	3425980	191	G	G	G	G	G	G	G	G
ligB	3426021	192	G	G	G	G	G	G	G	G
ligB	3426157	193	G	A	A	G	G	G	G	G
ligB	3426253	194	G	G	G	G	G	G	G	G
ligB	3426613	195	C	C	C	C	C	C	C	C
ligB	3426795	196	C	C	C	G	C	C	C	G
uvrD2	3569631	197	G	G	G	G	G	G	G	G
uvrD2	3569866	198	G	G	G	G	G	G	G	G
uvrD2	3570229	199	G	G	G	G	G	G	G	G
uvrD2	3570843	200	C	C	C	C	C	C	C	C
uvrD2	3570910	201	C	C	C	C	C	C	C	C
nudC	3572741	202	G	G	G	G	G	G	G	G
nudC	3572828	203	C	C	C	C	C	C	C	C
nudC	3572834	204	A	A	A	A	A	A	A	A
nudC	3573270	205	C	C	C	C	C	C	C	C
nudC	3573374	206	A	A	A	A	A	G	A	A
nei	3681349	207	C	C	C	C	C	C	C	C
nei	3681548	208	A	A	A	A	A	A	A	A
			C41	C42	C43	C44	C45	C46	C47	C48
nei	3681937	209	G	G	G	G	G	G	G	G
nei	3682023	210	C	C	C	T	C	C	C	C
deoA	3702543	211	C	C	C	C	C	C	C	C
deoA	3702882	212	G	G	G	G	G	G	G	G
deoA	3703210	213	G	G	G	G	G	G	G	G
deoA	3703264	214	G	G	G	G	G	G	G	G
deoA	3703353	215	G	G	G	G	G	G	G	G
radA	4026593	216	G	G	G	C	G	G	G	G
radA	4026800	217	G	G	G	G	G	G	G	G
radA	4026899	218	A	A	A	A	A	A	A	A
radA	4027374	219	A	C	C	C	C	C	C	C
mutY	4030543	220	A	A	A	A	A	A	A	C
mutY	4031199	221	A	A	A	A	A	A	A	A
mutY	4031202	222	C	C	C	C	C	C	C	C
rv3644C	4081554	223	G	G	G	G	G	G	G	G
rv3644C	4081987	224	C	C	C	C	C	C	C	C
rv3644C	4081996	225	C	C	C	C	C	C	C	C
rv3644C	4082100	226	G	G	G	G	G	G	G	G
rv3644C	4082427	227	C	C	C	C	C	C	C	C
nth	4115890	228	C	C	C	C	C	C	C	C
dnaQ	4155903	229	C	C	C	C	C	C	C	C
dnaQ	4156076	230	C	C	C	C	C	C	C	C
dnaQ	4156099	231	T	T	T	T	T	T	T	T
dnaQ	4156239	232	T	T	T	T	T	T	T	T
dnaQ	4156421	233	C	C	C	C	C	C	C	C
dnaQ	4156467	234	T	T	T	C	T	T	T	T
dnaQ	4156503	235	G	G	G	G	G	G	G	G
recR	4160593	236	T	T	T	T	T	T	T	T
recR	4160629	237	G	G	G	G	G	G	G	G
dnaZX	4165888	238	G	G	G	G	G	G	G	G
dnaZX	4165937	239	C	C	C	C	C	C	C	C
dnaZX	4166290	240	C	C	C	C	C	C	C	C
dnaZX	4166441	241	C	C	C	C	C	C	C	C
ligC	4181901	242	C	C	C	C	C	C	C	C
ligC	4182283	243	G	G	G	G	G	G	G	G
ligC	4182387	244	G	G	G	G	G	G	G	G
ligC	4182492	245	G	G	G	G	G	G	G	G
ligC	4182559	246	C	C	C	C	C	C	C	C
ligC	4182566	247	G	G	G	G	G	G	G	G
ligC	4182694	248	A	G	G	A	A	A	A	A
mutT4	4393590	249	C	C	C	C	C	C	C	C
mutT4	4393745	250	G	G	G	G	G	G	G	G
mutT4	4393838	251	C	C	C	C	C	C	C	C
mutT4	4394224	252	A	A	A	A	A	A	G	A
